# Supplementary material for: RNA-seq based transcriptional analysis of Saccharomyces cerevisiae and Lachancea thermotolerans in mixed-culture fermentations under anaerobic conditions
Source: BMC Genomics. 2019 Feb 18;20:145. doi: 10.1186/s12864-019-5511-x (PMC6379982; doi:10.1186/s12864-019-5511-x)
Supplement: Supplementary file 2 — Table S2. A list of genes differentially expressed in Saccharomyces cerevisiae and Lachancea thermotolerans in mixed fermentations compared to monocultures. (XLSX 1539 kb) [file 12864_2019_5511_MOESM2_ESM.xlsx]

## Sheet: Saccharomyces cerevisiae
ID	Gene name	MIX : logFC	MIX : PValue	AN : logFC	AN : PValue	INT : logFC	INT : PValue	MIX.ANonly : logFC	MIX.ANonly : PValue
YOR009W	TIR4	-1.03697	0.000748182	5.07352	5.19289e-37	3.24721	6.95614e-07	0.586637	0.198007
YML054C	CYB2	0.128981	0.626159	-3.38938	6.08962e-36	-2.34198	9.54997e-06	-1.04201	0.0122182
YML058W-A	HUG1	-0.807657	0.00050639	3.24927	4.16233e-35	0.808724	0.0889424	-0.403295	0.210541
YDL181W	INH1	1.09215	2.52505e-05	-3.25762	1.66792e-34	0.410404	0.417486	1.29736	0.00128868
YOR356W	CIR2	0.787976	0.00129837	-3.07636	4.44256e-34	-0.357008	0.460849	0.609472	0.105248
YER011W	TIR1	-3.15838	7.61313e-20	5.51642	1.0497e-33	4.1842	2.24736e-08	-1.06628	0.0253156
YBR085W	AAC3	-0.328313	0.207947	3.62344	1.06133e-33	-0.746837	0.156951	-0.701731	0.0486969
YLR205C	HMX1	0.573608	0.064107	-3.92504	4.91162e-32	-0.963646	0.117394	0.091785	0.847437
YJR150C	DAN1	-3.40813	3.98394e-20	5.77159	6.51991e-32	7.72794	1.09354e-18	0.455845	0.390018
YAR073W	IMD1	-0.0874834	0.862123	4.20805	8.74708e-31	-5.41845	1.8979e-13	-2.79671	1.7878e-14
YMR145C	NDE1	1.72862	6.93818e-07	-4.40107	1.67584e-30	-2.97406	7.24798e-06	0.241596	0.611486
YER053C-A	YER053C-A	1.35276	0.000109857	-4.1592	3.21464e-30	-3.10259	9.21452e-06	-0.198537	0.714233
YJR048W	CYC1	1.06539	0.00310507	-4.53425	8.55657e-28	-0.937983	0.175197	0.596397	0.242062
YJR047C	ANB1	-0.706366	0.0606235	4.68274	6.03384e-23	1.23477	0.110557	-0.0889786	0.869249
YOR011W	AUS1	-0.195341	0.460227	2.87744	6.24317e-23	0.613392	0.250094	0.111355	0.766326
YIL066C	RNR3	-0.728066	0.000961951	2.31544	1.28608e-22	1.47682	0.00108818	0.0103453	0.973403
YHR216W	IMD2	0.0711399	0.822933	3.55259	1.80266e-22	-3.1002	2.14851e-06	-1.47896	0.000609795
YDR044W	HEM13	-0.614942	0.0454023	3.49209	2.16829e-22	2.3266	0.000267311	0.548356	0.22626
YGR088W	CTT1	-0.291116	0.235768	-2.57397	2.44378e-22	-0.554602	0.263441	-0.568417	0.109791
YOR010C	TIR2	-0.84833	0.00726449	3.62877	2.92004e-22	3.8979	9.85254e-09	1.10062	0.0221524
YGR260W	TNA1	-0.299473	0.34435	3.52369	7.77419e-22	-1.77171	0.00615308	-1.18533	0.00671731
YHR001W-A	QCR10	0.863321	0.00275106	-2.89447	1.27421e-21	-0.675516	0.226846	0.525563	0.20304
YOR065W	CYT1	1.03412	0.00125322	-3.18579	1.20577e-20	-0.489277	0.425313	0.789485	0.0811554
YBR230C	OM14	0.102044	0.702634	-2.45642	1.17339e-19	-1.03317	0.0529028	-0.414542	0.316419
YGR110W	CLD1	0.874972	0.035459	-3.58904	1.58164e-19	1.03239	0.214745	1.39117	0.0500496
YLR327C	TMA10	-1.40605	5.70054e-08	-2.46142	7.62849e-19	3.01522	2.2601e-08	0.101559	0.798227
YCL073C	GEX1	4.14417	5.90745e-15	4.43955	2.67914e-18	-7.72198	6.72318e-14	0.283185	0.546669
YJR078W	BNA2	-1.10604	5.16724e-05	2.6294	3.57903e-18	-0.307274	0.585681	-1.25968	0.000872067
YDR222W	YDR222W	-0.692531	0.00128141	-1.97149	3.62888e-18	-0.184259	0.673521	-0.78466	0.0129734
YOL084W	PHM7	0.493915	0.0461454	-2.14823	7.41514e-18	1.86857	0.000139904	1.4282	0.000224122
YGL089C	MF(ALPHA)2	-3.7418	1.46684e-40	2.62781	1.20234e-17	-1.46149	0.0113603	-4.47254	2.99885e-29
YER037W	PHM8	-0.830428	0.00969218	-2.70835	6.98431e-17	2.53422	7.34886e-05	0.436682	0.392203
YOR192C	THI72	-0.336556	0.409311	4.07884	8.97354e-17	0.619252	0.453752	-0.0269295	0.963101
YLR168C	UPS2	0.514074	0.0526137	-2.24709	2.89716e-16	-0.827909	0.112208	0.100119	0.789775
YBR201C-A	YBR201C-A	1.25906	3.81067e-05	2.52172	4.03238e-16	-0.465294	0.422413	1.02641	0.0147071
YOR071C	YPR010C-A	-1.22172	8.46308e-05	2.87674	4.54215e-16	1.09855	0.0886431	-0.672445	0.130112
YJL048C	UBX6	0.396484	0.223268	-2.82187	6.53122e-16	0.0769766	0.904307	0.434973	0.353475
YPR010C-A	YPR010C-A	0.928839	0.00334528	-2.64218	9.45153e-16	-0.903259	0.138986	0.477209	0.282564
YHR138C	YHR138C	-0.211826	0.44301	-2.30865	2.34706e-15	2.95266	1.8127e-07	1.2645	0.00287689
YPR121W	THI22	0.754106	0.0956838	4.12637	2.74504e-15	-1.52562	0.0838388	-0.00870237	0.988774
YHR087W	RTC3	-0.795302	0.00179086	-2.14646	3.59326e-15	2.389	6.08392e-06	0.399198	0.296526
YGR157W	CHO2	0.227646	0.388746	-2.16256	4.47085e-15	0.625867	0.23274	0.540579	0.159753
YGL188C	YGL188C	0.58098	0.0256418	-2.05711	5.29036e-15	-0.914496	0.0755576	0.123732	0.749208
YNL160W	YGP1	-2.46507	3.32534e-16	-2.62209	9.91727e-15	3.44598	1.11609e-07	-0.742083	0.089914
YGR043C	NQM1	-0.863771	0.00152652	-2.19802	1.72055e-14	1.7439	0.00172899	0.00817855	0.98431
YBR056W-A	YBR056W-A	-1.11238	1.11983e-05	-2.04486	2.83919e-14	2.79224	1.18806e-07	0.283742	0.460972
YER062C	GPP2	-0.0168774	0.951242	-2.17647	6.23075e-14	2.26782	4.81539e-05	1.11703	0.00671478
YML083C	YML083C	-0.499764	0.117683	2.49273	1.48754e-13	1.27713	0.0488754	0.138801	0.749901
YPR191W	QCR2	1.01203	0.00133682	-2.32646	4.66384e-13	-0.180588	0.764899	0.921731	0.0390809
YOR348C	PUT4	0.51516	0.0975893	-2.29989	7.85947e-13	-2.17038	0.000445643	-0.570029	0.194422
YJL102W	MEF2	1.03066	1.53591e-05	-1.68083	9.33998e-13	0.688401	0.136161	1.37486	0.000117036
YPR151C	SUE1	0.736879	0.111781	-3.42078	9.66313e-13	-2.14721	0.0199059	-0.336727	0.634437
YNL052W	COX5A	0.896778	0.00556832	-2.34902	1.51048e-12	-0.973037	0.118952	0.410259	0.361453
YDL174C	DLD1	0.164686	0.579036	-2.20923	1.5573e-12	1.15082	0.0521053	0.740094	0.0877997
YMR256C	COX7	0.779183	0.00835021	-2.12019	1.88416e-12	-1.16713	0.0422576	0.195618	0.635546
YGL258W	VEL1	2.94949	9.95574e-12	2.8656	2.11577e-12	-4.89925	7.75191e-10	0.499859	0.349265
YOR387C	YOR387C	4.43667	1.82304e-16	3.36315	2.1858e-12	-6.65934	3.24359e-12	1.107	0.0772508
YNR044W	YGR035C	0.0787461	0.749963	1.79286	2.24621e-12	-1.66024	0.000842811	-0.751371	0.0254142
YDR261W-B	YDR261W-B	-0.897208	1.33681e-05	1.51184	2.68517e-12	0.615639	0.145	-0.589388	0.0421501
YOR237W	HES1	-2.19692	9.63829e-13	2.34511	3.11793e-12	6.62078	6.22011e-21	1.11347	0.0149666
YGL187C	COX4	0.783982	0.0138112	-2.28143	3.19624e-12	-1.00783	0.102922	0.280065	0.527677
YLR410W-B	YLR410W-B	-0.989979	1.87868e-06	1.51126	4.18777e-12	0.710533	0.0957079	-0.634712	0.0298155
YKL150W	MCR1	0.719915	0.0333362	-2.43511	4.55523e-12	0.787268	0.231061	1.11355	0.0230078
YHR008C	SOD2	0.127709	0.63995	-1.96744	4.5611e-12	1.1815	0.0304401	0.718458	0.0723097
YIL013C	PDR11	-0.498384	0.0327113	1.69091	4.86763e-12	1.41971	0.00290481	0.211472	0.528252
YBL100W-B	YBL100W-B	-0.908525	1.43573e-05	1.51819	4.98649e-12	0.978442	0.0229268	-0.419304	0.157082
YGR035C	YGR035C	1.09931	8.36085e-05	1.90679	6.49562e-12	-1.80592	0.000825076	0.196352	0.597651
YMR315W	YMR315W	0.0326222	0.898935	-1.81647	9.91121e-12	2.46985	2.39352e-06	1.26755	0.00117596
YEL024W	RIP1	0.75797	0.0183121	-2.23282	1.33805e-11	-0.727522	0.243024	0.394209	0.380187
YNL237W	YTP1	1.47029	0.00125062	-3.08437	1.98365e-11	-0.619246	0.489636	1.16067	0.0945363
YPL189C-A	COA2	1.25777	5.24823e-06	-1.80251	3.09303e-11	-1.29968	0.0150453	0.607932	0.12924
YGR183C	QCR9	0.34048	0.195658	-1.78674	3.26164e-11	-0.410659	0.429539	0.135151	0.717995
YFR020W	YFR020W	-0.741151	0.00101485	1.54936	4.18073e-11	-1.05487	0.0220678	-1.26859	4.10133e-05
YJL166W	QCR8	0.476829	0.105178	-1.99658	4.20208e-11	0.0578747	0.920076	0.505766	0.228423
YGR182C	YGR182C	0.376904	0.132842	-1.67688	4.74594e-11	-0.411469	0.405874	0.17117	0.633299
YMR002W	MIX17	0.699737	0.0112154	-1.81819	6.73689e-11	0.166397	0.756281	0.782936	0.0481331
YLR038C	COX12	0.784486	0.015528	-2.16206	6.77459e-11	-1.50288	0.0173395	0.0330458	0.94111
YBR177C	EHT1	0.19011	0.526643	-2.04363	6.80899e-11	0.650203	0.276111	0.515212	0.235102
YJR074W	MOG1	0.0590851	0.79164	-1.48424	7.12688e-11	0.547021	0.221044	0.332596	0.314496
YJL078C	PRY3	0.794114	0.00154582	1.60996	1.15238e-10	0.554762	0.258719	1.07149	0.0023172
YGL191W	COX13	0.688728	0.0337339	-2.1454	1.16292e-10	-0.549122	0.384023	0.414167	0.363144
YCL069W	VBA3	1.06645	0.125183	3.9039	1.597e-10	-3.95743	0.00274722	-0.912261	0.122868
YCR105W	ADH7	1.61899	5.39142e-06	2.22411	1.9896e-10	-2.63967	8.76549e-05	0.299151	0.524555
YMR009W	ADI1	-0.111974	0.644779	-1.59375	2.02215e-10	0.315941	0.517074	0.0459962	0.895938
YBL029C-A	YBL029C-A	0.627558	0.0152145	-1.63417	2.2216e-10	-0.335892	0.511683	0.459612	0.238642
YDR034C-D	YDR034C-D	-0.81832	0.000150238	1.42735	2.73257e-10	0.803283	0.0695928	-0.416679	0.173641
YGL162W	SUT1	-0.736208	0.00116228	1.49226	2.79932e-10	-0.922842	0.0465191	-1.19763	0.000131463
YBL030C	PET9	0.897721	0.0076464	-2.14545	3.62243e-10	-0.731942	0.258623	0.53175	0.256359
YGR174C	CBP4	0.806	0.00205752	-1.61913	4.52707e-10	0.581307	0.255763	1.09665	0.00533584
YML120C	NDI1	0.583172	0.0381656	-1.7705	5.3157e-10	0.185683	0.735322	0.676013	0.0932072
YBR067C	TIP1	0.774746	0.0644173	2.73633	6.30839e-10	-1.22718	0.13157	0.161156	0.779596
YKR102W	FLO10	-0.542181	0.0144825	1.41031	7.3959e-10	-2.20866	1.19702e-06	-1.64651	4.68831e-08
YCL027W	FUS1	-0.236744	0.267495	1.3432	8.23159e-10	-1.46572	0.000693488	-0.969606	0.000894495
YFL051C	YFL051C	1.94168	3.32673e-08	2.10489	9.15672e-10	-3.25483	2.62162e-06	0.314265	0.428743
YCR102C	YCR102C	-0.0656111	0.833637	1.99834	1.22629e-09	-2.09902	0.000946846	-1.11512	0.00919959
YFL030W	AGX1	-0.118277	0.702141	-1.90326	1.30736e-09	0.0555221	0.928862	-0.0905164	0.848922
YOR134W	BAG7	-1.15251	0.0025869	-2.27127	1.31428e-09	2.46784	0.00104672	0.0814079	0.893703
YKR046C	PET10	0.982514	0.00567287	-2.17818	1.45937e-09	-0.46173	0.497433	0.751649	0.131314
YJL108C	PRM10	-0.0689147	0.781546	-1.53088	1.47538e-09	1.89766	0.000147832	0.879913	0.0189875
YLR307W	CDA1	-0.365119	0.443225	2.80615	1.65771e-09	-1.55162	0.0958582	-1.14093	0.0354825
YMR320W	YMR320W	0.0495154	0.822219	1.34864	1.72005e-09	-0.304295	0.489556	-0.102632	0.737643
YML100W	TSL1	-0.0567456	0.842338	-1.76196	1.88273e-09	3.68717	3.66921e-10	1.78684	5.50205e-05
YJL107C	YJL107C	-0.0297307	0.900303	-1.44158	2.06174e-09	1.80699	0.000146005	0.873766	0.0142147
YJL100W	LSB6	0.445736	0.0461632	-1.34012	2.14223e-09	-0.880337	0.0461868	0.00556739	0.98617
YHR051W	COX6	0.717534	0.0181341	-1.83136	2.36658e-09	-0.977514	0.0981921	0.228777	0.588816
YHR015W	MIP6	0.807795	0.110433	2.81774	2.76086e-09	-3.6895	0.000148998	-1.03696	0.0403122
YNL274C	GOR1	0.588525	0.00909665	-1.33043	3.06546e-09	1.88811	2.30098e-05	1.53258	8.34439e-06
YIL011W	TIR3	-1.46336	9.16286e-05	2.46652	3.44338e-09	3.65561	6.22461e-06	0.364448	0.512141
YFR033C	QCR6	0.535446	0.114672	-2.06188	3.70117e-09	-0.361761	0.585958	0.354566	0.457779
YLR108C	YLR108C	0.630757	0.0314764	-1.73861	3.98259e-09	0.568105	0.321785	0.91481	0.0332362
YDR502C	SAM2	0.465603	0.192402	-2.18582	4.06e-09	1.53791	0.0293926	1.23456	0.0187286
YPR015C	YPR015C	-0.207186	0.473229	1.71881	4.60678e-09	-1.15093	0.046835	-0.78265	0.0395443
YNL093W	YPT53	-1.12059	0.00152686	-2.02986	5.83663e-09	3.06426	1.11889e-05	0.411544	0.458629
YJL103C	GSM1	0.227724	0.31099	-1.31241	6.36559e-09	0.519535	0.244944	0.487491	0.145708
YJR073C	OPI3	-0.0163631	0.963548	-2.18065	8.02748e-09	1.74203	0.0156942	0.854653	0.104571
YFR023W	PES4	-0.459154	0.300281	2.44653	1.21723e-08	-0.930461	0.288059	-0.924385	0.0699976
YKL096W-A	CWP2	-1.68224	2.02348e-08	-1.84872	1.32091e-08	1.50706	0.0163763	-0.928713	0.0303357
YDL021W	GPM2	-0.587685	0.0498908	1.79448	1.41866e-08	1.31579	0.0319323	0.0702081	0.87012
YDR178W	SDH4	0.415547	0.0975781	-1.43048	1.5057e-08	0.740757	0.13418	0.785925	0.0313981
YPL265W	DIP5	-0.232991	0.45173	1.8415	1.59805e-08	0.369098	0.55467	-0.0484419	0.912445
YIR027C	DAL1	-0.621231	0.0457144	1.78467	1.72587e-08	-1.53925	0.0141049	-1.39086	0.000549834
YLR395C	COX8	0.76593	0.0193397	-1.86	1.82698e-08	-0.975106	0.125115	0.278378	0.54106
YBL045C	COR1	0.802193	0.0139496	-1.845	1.98569e-08	-0.110524	0.860786	0.746931	0.105153
YCR048W	ARE1	-0.828634	0.00185806	1.57332	2.21865e-08	2.01316	0.000270466	0.177947	0.645961
YMR232W	FUS2	-0.0621341	0.836703	1.70078	2.46454e-08	-1.05734	0.0782653	-0.590805	0.139066
YER081W	SER3	-0.414541	0.190111	1.86054	2.83109e-08	-1.14778	0.0750072	-0.988431	0.0247726
YJL153C	INO1	-0.805056	0.0535309	-2.54353	3.13173e-08	2.09489	0.0155102	0.242389	0.693886
YJR127C	RSF2	0.0922564	0.679139	1.25046	3.21319e-08	-0.389234	0.38166	-0.102361	0.742139
YGR149W	YGR149W	-0.372271	0.144177	-1.44098	3.86189e-08	1.55476	0.00265591	0.405109	0.288162
YJL105W	SET4	-0.554259	0.0100515	1.21882	3.91815e-08	2.62561	3.46453e-09	0.758546	0.0164879
YHR202W	YHR202W	0.251659	0.358039	-1.51173	3.92375e-08	0.461282	0.396764	0.482299	0.244619
YOL159C	YOL159C	3.12102	1.44606e-08	2.80458	4.17622e-08	-4.83351	1.38751e-06	0.70427	0.297954
YHR096C	HXT5	-1.15564	0.00418097	-2.24367	4.58459e-08	0.566874	0.491701	-0.872202	0.171295
YOR177C	MPC54	-0.557225	0.119873	1.9616	4.97595e-08	-1.05251	0.142467	-1.08348	0.0161175
YFL014W	HSP12	-0.848218	0.0224822	-2.17235	6.31666e-08	-0.830922	0.276132	-1.26368	0.0172067
YKR053C	YSR3	-1.49721	1.42609e-10	1.31318	6.87249e-08	6.6926	1.2676e-37	1.84909	2.07948e-07
YKL044W	YKL044W	-0.960006	0.000750363	1.57835	6.97179e-08	-1.65147	0.00442269	-1.78574	2.31252e-06
YLL041C	SDH2	0.820714	0.00723517	-1.64156	7.25918e-08	0.0645182	0.912822	0.852973	0.0498639
YKR013W	PRY2	-1.50216	1.63227e-06	-1.81181	8.70927e-08	3.09622	3.80404e-06	0.0459534	0.920682
YBL029W	YBL029W	0.0165035	0.942511	1.24201	1.15186e-07	-2.42681	2.18487e-07	-1.1969	0.000126434
YLR460C	YLR460C	-0.0216762	0.955559	1.84413	1.28423e-07	-2.57892	0.000211887	-1.31113	0.00246147
YER042W	MXR1	0.586725	0.015469	-1.2667	1.49378e-07	-0.0317223	0.946839	0.670863	0.0497805
YBR040W	FIG1	0.0480152	0.904822	3.39259	1.54426e-07	-3.68853	0.00870087	-1.79625	0.00445618
YOL077W-A	ATP19	0.644805	0.0165089	-1.40624	1.56766e-07	-0.857699	0.10265	0.215956	0.567957
YJR004C	SAG1	-1.11366	0.000188461	1.67193	1.57093e-07	-1.54135	0.0129645	-1.88433	6.59015e-06
YIR019C	FLO11	-1.84105	9.32441e-10	-1.69211	1.80311e-07	-0.616562	0.324806	-2.14933	4.53854e-07
YDR089W	YDR089W	-0.257212	0.241518	1.16958	1.96191e-07	-1.23732	0.00539845	-0.875871	0.00388575
YPL223C	GRE1	-0.743688	0.0168184	-1.66704	2.17944e-07	0.58971	0.351309	-0.448833	0.337911
YPR061C	JID1	0.387746	0.257535	-1.77037	2.36531e-07	-0.292885	0.66808	0.241303	0.645003
YOR343W-B	YOR343W-B	-0.914035	0.000141974	1.28093	2.57885e-07	0.397732	0.417075	-0.715168	0.0329917
YBR076W	ECM8	-0.369047	0.522259	2.69339	2.59349e-07	-1.64445	0.131894	-1.19127	0.0441108
YFL050C	ALR2	-0.206808	0.360787	1.19147	2.61692e-07	-1.67684	0.000259941	-1.04523	0.000769111
YDR529C	QCR7	1.00595	0.00459193	-1.81739	2.72102e-07	-0.467592	0.491025	0.772149	0.12038
YNL331C	AAD14	-0.189723	0.456293	1.34261	3.01693e-07	-0.226629	0.658587	-0.303038	0.396976
YLR121C	YPS3	-1.53326	1.87329e-12	-1.15523	3.15844e-07	4.59048	7.73356e-23	0.761983	0.0224833
YOL048C	RRT8	0.892323	0.0102307	-1.76022	3.27879e-07	1.70064	0.01254	1.74264	0.00115275
YNR073C	YNR073C	0.765606	0.00871514	1.47113	3.72035e-07	-1.35895	0.0183226	0.0861282	0.821433
YMR173W-A	YMR173W-A	0.158678	0.721999	-2.27641	4.07714e-07	2.2478	0.012448	1.28258	0.0786576
YKL198C	PTK1	-0.207293	0.461363	1.46848	4.28021e-07	0.550221	0.332096	0.0678174	0.865254
YOL052C-A	DDR2	-1.488	4.19542e-08	-1.40572	4.87321e-07	1.22723	0.027227	-0.874388	0.0344144
YDR322C-A	TIM11	0.572198	0.0365496	-1.3709	5.3742e-07	-1.02081	0.0570837	0.0617918	0.871416
YMR191W	SPG5	0.0705087	0.747968	-1.11011	5.47727e-07	1.10667	0.011776	0.623843	0.0549093
YLR132C	USB1	0.557753	0.0372295	-1.33011	5.89516e-07	1.01157	0.0554704	1.06354	0.00865541
YDR231C	COX20	0.223579	0.305538	-1.09372	5.89868e-07	0.583783	0.178202	0.51547	0.10819
YLR142W	PUT1	-0.248262	0.407236	-1.55161	6.32027e-07	1.37768	0.0234867	0.440581	0.312641
YOR064C	YNG1	0.183123	0.426362	-1.14886	6.74239e-07	-0.873194	0.0570256	-0.253474	0.447817
YKR049C	FMP46	-0.119407	0.60212	-1.13962	8.39284e-07	1.84754	6.17953e-05	0.804363	0.0202464
YGL208W	SIP2	0.90711	0.00812048	-1.65802	8.67583e-07	1.66661	0.0138639	1.74042	0.00134837
YDR497C	ITR1	-0.177347	0.590567	-1.68956	9.0214e-07	1.3322	0.0459251	0.488754	0.308007
YHR048W	YHK8	0.972375	0.0029944	1.58953	9.13711e-07	-0.844247	0.182424	0.550251	0.21768
YDL022W	GPD1	-0.0498558	0.874335	-1.60073	9.19364e-07	1.96888	0.00207595	0.934583	0.0450117
YEL034W	HYP2	0.306624	0.33484	-1.59168	9.22816e-07	0.210495	0.737509	0.411872	0.362034
YBR085C-A	YBR085C-A	-0.265642	0.346252	-1.43174	9.34107e-07	1.71627	0.00281439	0.592494	0.153175
YPR020W	ATP20	0.760791	0.00497813	-1.30944	1.01838e-06	-1.16829	0.0267017	0.176644	0.639319
YDR511W	SDH7	1.14734	0.000129249	-1.43162	1.0473e-06	-0.31526	0.587491	0.989712	0.024456
YMR251W-A	HOR7	-0.303956	0.465302	-2.17536	1.08442e-06	1.5783	0.0628876	0.485193	0.424805
YFR049W	YMR31	0.505223	0.0560507	-1.28267	1.15673e-06	0.369891	0.477121	0.690169	0.0761427
YGL256W	ADH4	0.332934	0.340979	1.74325	1.15879e-06	-1.19391	0.084941	-0.26402	0.584666
YJL133C-A	YJL133C-A	-1.46026	6.24479e-11	1.13785	1.16914e-06	1.18194	0.010748	-0.869291	0.0060179
YMR040W	YET2	-0.488234	0.103714	-1.48531	1.21559e-06	2.20467	0.00029072	0.614101	0.181356
YDR213W	UPC2	-0.532273	0.0287364	1.22272	1.2299e-06	2.43422	1.36923e-06	0.684837	0.0568248
YPL041C	---	0.273197	0.254699	1.16557	1.28824e-06	0.432562	0.363427	0.489478	0.149452
YBR244W	GPX2	-0.656565	0.0487663	-1.69658	1.28856e-06	0.240408	0.72375	-0.536361	0.265894
YBR183W	YPC1	0.0878883	0.793281	-1.66602	1.30132e-06	0.387492	0.562619	0.281634	0.564803
YLR194C	YLR194C	-1.49397	5.0522e-07	-1.53573	1.32512e-06	3.72784	6.95706e-09	0.36995	0.404616
YGR287C	IMA1	-0.514578	0.0259834	1.14669	1.4307e-06	0.101955	0.827776	-0.4636	0.154195
YNL100W	MIC27	0.486843	0.0524369	-1.20647	1.453e-06	-0.606107	0.219351	0.18379	0.605579
YDR384C	ATO3	-0.57301	0.0433143	1.42015	1.50084e-06	-1.2948	0.0255619	-1.22041	0.00186937
YLR348C	DIC1	-0.235858	0.345842	1.2336	1.59249e-06	0.906273	0.073208	0.217278	0.545171
YDR512C	EMI1	0.407328	0.139495	-1.31411	1.92765e-06	0.0522539	0.923265	0.433455	0.283687
YCR073C	SSK22	-0.528677	0.0148314	1.05542	2.10946e-06	0.462372	0.293787	-0.297491	0.332625
YAR068W	YAR068W	0.427129	0.0882491	1.18821	2.12264e-06	-1.46129	0.00321699	-0.303516	0.376533
YGR266W	YGR266W	0.991066	8.65517e-05	-1.16757	2.12521e-06	-1.43017	0.00340271	0.275983	0.433
YOR317W	FAA1	0.238139	0.472456	-1.60474	2.17225e-06	-0.273519	0.677192	0.10138	0.82903
YBR072W	HSP26	-0.267218	0.639121	-3.00088	2.37893e-06	0.766255	0.506047	0.115909	0.888022
YMR319C	FET4	1.26179	0.00200011	1.89157	2.61677e-06	-1.31879	0.0884295	0.602398	0.280524
YPL095C	EEB1	0.284148	0.30101	1.30224	2.65014e-06	-2.6361	2.02377e-06	-1.0339	0.00524659
YPL111W	CAR1	-0.68455	0.0805894	-1.96413	2.82771e-06	1.18264	0.141421	-0.0932295	0.869522
YHR007C-A	YHR007C-A	0.724008	0.345205	-3.21437	2.96521e-06	2.32291	0.126677	1.88546	0.166562
YLR069C	MEF1	0.937129	0.00257916	-1.42866	3.04696e-06	-0.017985	0.976105	0.928136	0.0358781
YKL043W	PHD1	-0.385324	0.188441	1.42184	3.04841e-06	-1.09976	0.0650797	-0.935203	0.0218299
YCR107W	AAD3	0.818339	0.0101158	1.47051	3.14886e-06	-1.81759	0.00340166	-0.0904575	0.834076
YDR297W	SUR2	-0.0878631	0.738008	1.2412	3.83651e-06	0.584209	0.268234	0.204242	0.586123
YDL059C	RAD59	0.282213	0.241102	-1.1114	3.94793e-06	1.07776	0.0243054	0.821092	0.0228159
YLR149C	YLR149C	-0.109262	0.707043	-1.3539	4.11179e-06	2.32515	7.22752e-05	1.05331	0.0174624
YHL021C	AIM17	-0.221797	0.441621	-1.36502	4.13664e-06	2.3762	5.62496e-05	0.966304	0.0255236
snR4	snR4	0.380934	0.13599	1.16913	4.6231e-06	-1.91855	0.000162999	-0.578341	0.0891143
YEL047C	FRD1	-0.435164	0.128406	1.35795	4.97044e-06	0.877484	0.131948	0.00357854	0.993044
YMR244W	YMR244W	-0.494423	0.113692	1.45117	5.04761e-06	-1.43756	0.0227442	-1.2132	0.00347074
YBL099W	ATP1	0.75326	0.0225075	-1.49893	5.1237e-06	0.441376	0.489882	0.973948	0.0392193
YDR505C	PSP1	0.336218	0.142734	-1.04406	5.23087e-06	0.173042	0.702751	0.422739	0.204134
YAR062W	YAR062W	1.63023	0.00216825	2.31848	5.48264e-06	-3.40573	0.00119997	-0.0726339	0.88873
YPR158W	CUR1	0.0513398	0.81927	-1.02532	5.75947e-06	-0.0799802	0.858565	0.0113497	0.972506
YOR034C	AKR2	-0.167025	0.485932	1.10848	5.84171e-06	0.265505	0.58194	-0.0342727	0.919611
YJR077C	MIR1	0.337684	0.288944	-1.46085	6.00928e-06	-0.582613	0.354209	0.0463774	0.917075
YPL271W	ATP15	0.777077	0.0269477	-1.58367	6.2223e-06	-0.0993649	0.883708	0.727395	0.142802
YMR305C	SCW10	-0.28311	0.457413	-1.81155	6.29419e-06	2.23609	0.00425867	0.834933	0.139649
YDL243C	AAD4	-0.0706341	0.793677	1.24524	6.47824e-06	-0.156083	0.7732	-0.148675	0.695824
YKR011C	YKR011C	0.456148	0.101807	-1.2537	6.91811e-06	1.52799	0.00561592	1.22014	0.00324258
YKL051W	SFK1	-0.313465	0.151221	-1.00135	7.08772e-06	-0.386226	0.381473	-0.506578	0.10503
YLR228C	ECM22	0.186909	0.441482	1.09855	7.10773e-06	-0.245362	0.610981	0.0642282	0.850544
YNL055C	POR1	0.443481	0.192152	-1.54518	7.11164e-06	2.34017	0.000573942	1.61357	0.00159669
YMR173W	DDR48	-0.0533398	0.858866	-1.37512	7.31098e-06	2.03816	0.000791161	0.965738	0.0307099
YMR302C	YME2	0.405533	0.11286	-1.14479	7.54615e-06	-0.0253301	0.95998	0.392868	0.283026
YOR385W	YOR385W	-1.3308	9.36661e-10	-1.01573	7.72217e-06	1.45709	0.00125683	-0.602256	0.0570122
YHR180W	YHR180W	0.530791	0.0320273	1.10015	7.72395e-06	-1.19795	0.0141519	-0.0681838	0.840088
YOR036W	PEP12	-0.27733	0.298269	-1.22128	8.10933e-06	1.88413	0.000528336	0.664736	0.0925962
YHR139C	SPS100	-0.412743	0.310134	-1.79768	8.20781e-06	0.557339	0.493713	-0.134073	0.834583
YEL028W	YEL028W	0.252594	0.287033	1.05816	8.61597e-06	-0.902259	0.0557934	-0.198536	0.544199
YFL020C	PAU5	-0.104096	0.695206	1.20168	9.34938e-06	3.70296	1.28943e-11	1.74739	1.2076e-05
YNL058C	YNL058C	-1.17628	2.11849e-06	1.13998	9.48861e-06	-0.506927	0.320264	-1.42974	3.37604e-05
YMR110C	HFD1	0.373944	0.200134	-1.29819	9.72024e-06	0.486497	0.398093	0.617193	0.142538
YGL166W	CUP2	-0.635854	0.00370971	-0.98845	1.04393e-05	1.15711	0.00950784	-0.0572999	0.860164
YNR041C	COQ2	0.285485	0.211843	-1.00568	1.09141e-05	-0.511115	0.259618	0.0299272	0.927409
YJL079C	PRY1	0.164857	0.593921	1.38366	1.10265e-05	0.497509	0.418473	0.413612	0.348835
YEL033W	MTC7	-0.0808143	0.736569	-1.06935	1.17919e-05	-0.728043	0.13147	-0.444836	0.191849
YJL144W	YJL144W	-0.637286	0.0121391	-1.13115	1.19163e-05	1.96992	0.000134123	0.347676	0.368658
YER014W	HEM14	-0.232731	0.349121	1.11343	1.21069e-05	1.32352	0.00863382	0.429029	0.233531
YLR312C	YLR312C	1.26876	0.000707188	-1.60484	1.23629e-05	1.18405	0.105656	1.86078	0.0013086
YOR012W	YOR012W	-0.498271	0.112696	1.39476	1.25546e-05	-0.209325	0.742179	-0.602934	0.155091
YDL130W-A	STF1	0.489545	0.129904	-1.4148	1.27765e-05	2.15966	0.000781685	1.56937	0.00134197
YHR137W	ARO9	-1.25498	2.97242e-05	1.39062	1.27894e-05	-0.20419	0.742679	-1.35707	0.00137747
YDR171W	HSP42	0.135666	0.681177	-1.46128	1.44545e-05	3.11556	4.05789e-06	1.69345	0.000864475
YNL156C	NSG2	0.524295	0.0893455	-1.33823	1.46774e-05	0.033429	0.955814	0.541009	0.217659
YAR066W	YAR066W	0.221271	0.606205	1.8686	1.48603e-05	-2.53757	0.0032328	-1.04751	0.0486731
YOL154W	ZPS1	2.14208	2.09752e-08	1.52895	1.49892e-05	-3.89806	5.90834e-08	0.193055	0.69243
YOL155C	HPF1	3.00426	9.96515e-10	1.90212	1.50569e-05	-2.78276	0.00124446	1.61288	0.0115268
YIL169C	YIL169C	0.523809	0.0605156	1.20305	1.51872e-05	-1.11315	0.0423609	-0.0327654	0.932159
YPR194C	OPT2	-2.54249	1.51239e-06	2.13747	1.5606e-05	-5.27438	4.1851e-08	-5.17968	7.75368e-20
YOR229W	WTM2	0.100709	0.667555	1.02039	1.60669e-05	-1.01684	0.0300776	-0.407711	0.209329
YKL008C	LAC1	-0.00706075	0.978542	1.1469	1.75036e-05	0.180014	0.731902	0.0829464	0.823634
YKL148C	SDH1	0.474385	0.112515	-1.28333	1.80287e-05	1.22586	0.037454	1.08732	0.0128184
YML123C	PHO84	-0.549435	0.0485342	1.22162	1.81229e-05	-0.422846	0.453989	-0.760858	0.0472531
YKL141W	SDH3	0.334511	0.208401	-1.1421	1.84489e-05	0.328845	0.531104	0.498933	0.190479
YNL015W	PBI2	0.0706493	0.850415	-1.65525	1.86395e-05	1.76377	0.0195122	0.952536	0.0856006
YDL241W	YDL241W	-0.368826	0.174507	1.18017	1.88135e-05	-1.81041	0.000986675	-1.27403	0.00048268
YOR220W	RCN2	-0.807694	0.00199972	-1.16334	1.88966e-05	2.00912	0.000208401	0.196867	0.608992
YOL014W	YOL014W	-0.374869	0.0922858	0.972824	1.95093e-05	-1.29821	0.00415096	-1.02397	0.000904525
YJR116W	TDA4	-0.391169	0.07434	0.953591	2.11735e-05	1.16828	0.00874958	0.192972	0.541081
YER141W	COX15	0.811114	0.0200401	-1.47083	2.12199e-05	-0.0300633	0.964455	0.796083	0.107293
YPL107W	---	0.326886	0.181773	-1.03765	2.24926e-05	-0.138731	0.774313	0.257521	0.461097
YIL155C	GUT2	0.581053	0.0245462	-1.08498	2.2573e-05	-0.451506	0.37711	0.3553	0.35453
YJR010W	MET3	0.167285	0.601637	-1.37907	2.36066e-05	1.75587	0.00632901	1.04522	0.0170293
YER084W	YER084W	-1.30367	0.000853197	1.69589	2.38204e-05	1.43727	0.0706437	-0.585036	0.262363
YML075C	HMG1	-0.0881346	0.784146	-1.39713	2.42622e-05	0.177744	0.783105	0.000737266	0.998714
YIL111W	COX5B	-0.273485	0.29097	1.11447	2.42843e-05	0.415761	0.425829	-0.0656045	0.857755
YLR109W	AHP1	1.31771	0.0255031	-2.52585	2.46001e-05	2.53847	0.0249275	2.58695	0.0039699
YPL078C	ATP4	0.764118	0.0238597	-1.41105	2.60364e-05	-0.458026	0.484175	0.535106	0.258739
YDL169C	UGX2	0.472621	0.169089	-1.43238	2.62531e-05	2.67614	8.60269e-05	1.81069	0.000823037
YBR068C	BAP2	0.464377	0.0878273	1.14	2.64687e-05	-2.78195	3.58561e-07	-0.926597	0.0111497
YER026C	CHO1	0.715246	0.0316309	-1.38401	2.84046e-05	-0.32924	0.610236	0.550626	0.239968
YDR281C	PHM6	-0.304209	0.370993	1.43726	2.90599e-05	-0.766801	0.261541	-0.687609	0.128038
YBR005W	RCR1	-0.88488	4.04612e-05	-0.927765	2.92983e-05	1.50423	0.000682336	-0.132767	0.677216
YIL101C	XBP1	0.361834	0.318652	-1.49587	3.05541e-05	3.94614	3.83568e-08	2.3349	5.47436e-05
YNL279W	PRM1	-1.26718	1.5033e-07	1.04391	3.10851e-05	-0.0307246	0.951503	-1.28254	0.000147609
YLR415C	YLR415C	0.212938	0.76847	-2.97369	3.14348e-05	2.53902	0.105899	1.48245	0.295713
YDR380W	ARO10	-2.44415	2.03445e-15	1.36245	3.15023e-05	2.07115	0.00139712	-1.40857	0.00122493
YJR156C	THI11	0.984237	0.00118225	-1.22928	3.27456e-05	0.710131	0.221894	1.7393	0.000998214
YMR304C-A	YMR304C-A	-0.188601	0.624143	-1.57199	3.35496e-05	2.29303	0.00247667	0.957915	0.108404
YCR102W-A	YCR102W-A	-0.456024	0.103791	1.18488	3.36569e-05	-1.17256	0.0387594	-1.0423	0.00625826
YDR513W	GRX2	0.711841	0.0347887	-1.38852	3.41808e-05	-0.0610345	0.92585	0.981324	0.00939396
YHR067W	HTD2	0.126863	0.609008	-1.02745	3.7066e-05	0.168903	0.732518	0.211314	0.562456
YKR106W	GEX2	1.96665	0.00266801	2.56052	4.15693e-05	-4.27857	0.000840897	-0.172639	0.768639
YKL001C	MET14	-0.135891	0.653427	-1.2705	4.27724e-05	1.44639	0.0181899	0.587307	0.183661
YNL092W	YNL092W	0.0635308	0.842839	-1.32185	4.70263e-05	2.8701	1.01457e-05	1.49858	0.00327455
YKL016C	ATP7	0.605527	0.0456562	-1.22494	4.71199e-05	-0.236396	0.689095	0.48733	0.254104
YGL184C	STR3	0.195895	0.545252	-1.32882	4.76607e-05	1.52026	0.0188434	0.956023	0.0492835
YFR032C	RRT5	-1.79036	3.49043e-06	1.64697	4.8272e-05	-1.15242	0.14978	-2.36657	6.61851e-06
YLR174W	IDP2	0.0970881	0.709758	-1.06247	4.85845e-05	0.214699	0.680005	0.204438	0.600492
YOR052C	TMC1	0.434152	0.106079	-1.08166	5.37668e-05	1.85492	0.000509875	1.36161	0.000671143
YMR279C	---	-0.0512128	0.895654	1.61352	5.38873e-05	0.759772	0.338204	0.328673	0.541055
YLR120C	YPS1	-0.475468	0.152959	-1.39276	5.73667e-05	3.11729	7.5967e-06	1.08318	0.0315803
YKR080W	MTD1	-0.969398	0.00210343	1.3327	5.89151e-05	-1.53714	0.0186978	-1.73797	8.08647e-05
YHL050C	---	0.557274	0.0105736	0.863565	6.08788e-05	0.195143	0.648267	0.654846	0.0342371
YFR011C	MIC19	0.567711	0.0250847	-1.00047	6.59397e-05	-0.679174	0.171186	0.228124	0.522475
YDL004W	ATP16	0.718199	0.0248811	-1.26356	6.63895e-05	-0.339701	0.584461	0.548348	0.223358
YLR303W	MET17	0.707135	0.0318737	-1.29893	6.96291e-05	1.92882	0.00286497	1.67155	0.000657202
YOR264W	DSE3	-0.164402	0.446563	0.868175	7.25065e-05	-0.604682	0.164113	-0.466743	0.121841
YBR230W-A	YBR230W-A	0.378922	0.265528	-1.34748	7.31578e-05	0.86322	0.201024	0.810532	0.117377
YHR033W	YHR033W	0.343543	0.410605	-1.64815	7.33059e-05	0.783789	0.34547	0.735438	0.257193
YLR256W	HAP1	-0.326959	0.223399	1.08956	7.76351e-05	0.988965	0.0695545	0.167523	0.664552
YJR104C	SOD1	-1.04346	0.00149044	-1.3676	8.05115e-05	-0.163871	0.80878	-1.12539	0.0153198
YCR104W	PAU3	-0.275833	0.346185	1.16482	8.15529e-05	-1.50427	0.0106421	-1.02797	0.00888957
YHR215W	PHO12	0.170866	0.460173	0.913113	8.25688e-05	-1.3555	0.00337094	-0.506885	0.110442
YCR083W	TRX3	0.268451	0.254428	-0.925377	8.28113e-05	1.34729	0.00406256	0.942096	0.0077697
YIL059C	YIL059C	-0.0683908	0.831201	1.26517	8.31504e-05	-0.705375	0.270032	-0.421078	0.326487
YGL160W	AIM14	0.457994	0.109756	-1.12282	8.39027e-05	-0.382087	0.497297	0.26695	0.510506
YHR116W	COX23	0.641616	0.0102478	-0.969713	8.47618e-05	0.20675	0.673083	0.744992	0.0429607
YIL119C	RPI1	-0.477826	0.0241493	0.850254	8.55207e-05	-0.137992	0.74828	-0.546822	0.0668927
YLR044C	PDC1	0.016643	0.96162	-1.3875	9.03917e-05	1.11106	0.109495	0.572174	0.253532
YOR208W	PTP2	0.143677	0.51428	-0.863712	9.13084e-05	2.06846	2.98485e-06	1.17791	0.000407675
YOR187W	TUF1	0.807045	0.0280672	-1.42205	9.31929e-05	-0.146331	0.836584	0.73388	0.156869
YDR536W	STL1	1.13012	0.0597832	-2.33657	9.323e-05	-1.89249	0.109985	0.183876	0.83553
YBR145W	ADH5	-0.819818	0.0014945	1.04593	9.51864e-05	1.31637	0.0133052	-0.161632	0.663278
YJR120W	---	0.553141	0.0254297	-0.95105	0.0001035	-0.208085	0.669568	0.449098	0.214341
YCL057C-A	MIC10	0.542385	0.0239458	-0.920213	0.000106829	-0.397992	0.397949	0.343389	0.31406
YLR432W	IMD3	0.0934234	0.809585	1.5401	0.000110174	-1.95528	0.0124526	-0.884215	0.0962359
YDR119W-A	COX26	-0.803046	0.0203205	-1.36017	0.000110257	-1.49664	0.0331026	-1.55137	0.00301505
YJL016W	YJL016W	-1.26402	1.81936e-07	-0.9717	0.000121041	1.88994	0.000183764	-0.319047	0.367484
YLR452C	SST2	0.0275399	0.908951	0.932861	0.000126733	-1.50992	0.00185264	-0.727418	0.0284568
YBR045C	GIP1	-0.239752	0.377971	1.05624	0.000128123	-0.800419	0.143806	-0.639961	0.0878659
YBR269C	SDH8	0.0799798	0.730569	-0.892868	0.000129316	1.08122	0.0199739	0.62059	0.0726683
21S_rRNA	21S_rRNA	-0.792752	0.0477667	1.61067	0.000131141	-1.09388	0.183278	-1.33969	0.0156152
YOR382W	FIT2	3.36668	3.08166e-18	1.28993	0.000136241	-1.58921	0.0176862	2.57208	6.46695e-07
YER184C	TOG1	-0.360432	0.151334	-0.970103	0.00013811	1.2788	0.0117186	0.27897	0.458988
YNL155W	CUZ1	0.583882	0.0357786	-1.04836	0.000139672	0.870631	0.109886	1.0192	0.0118088
YOR215C	AIM41	0.12887	0.622037	-1.00227	0.00013975	-0.393796	0.449433	-0.0680279	0.85479
YOL016C	CMK2	-1.10166	0.000148523	-1.15855	0.000140416	2.82667	4.05525e-06	0.311675	0.469571
YCR061W	YCR061W	0.76716	0.0128494	-1.15629	0.000144386	0.833265	0.169452	1.18379	0.0115028
YEL039C	CYC7	0.469686	0.145526	-1.21737	0.000145183	0.331651	0.604025	0.635512	0.19596
YBL049W	MOH1	0.984219	0.00400358	-1.27324	0.000156181	1.34498	0.0459618	1.65671	0.00172671
YOR084W	LPX1	-0.39664	0.0641528	0.824465	0.000158113	0.794145	0.0673477	0.000432859	0.998873
YGR008C	STF2	-0.364413	0.341999	-1.50373	0.000159103	3.12538	8.98603e-05	1.19828	0.0401484
YBR301W	PAU24	0.672732	0.193787	1.95942	0.000163234	5.74181	6.66572e-09	3.54364	3.40935e-07
YML126C	ERG13	0.1618	0.633467	-1.2985	0.000164302	0.789235	0.242783	0.556417	0.25467
YOR083W	WHI5	-0.57075	0.0182693	0.930987	0.000164775	0.535888	0.274707	-0.302806	0.377194
YPR001W	CIT3	0.790119	0.0340889	-1.38472	0.00016553	2.01802	0.00618399	1.79913	0.00214594
YNR019W	ARE2	-0.0456469	0.89176	-1.2893	0.00017114	0.866955	0.197996	0.387831	0.422978
YBR039W	ATP3	0.544576	0.0903631	-1.20233	0.000173088	-0.372134	0.554011	0.358509	0.427317
YLR413W	INA1	0.626027	0.0552288	1.2147	0.00017765	-1.00637	0.11465	0.122843	0.785581
YMR189W	GCV2	-0.350103	0.26317	1.20814	0.000181954	-0.630447	0.320318	-0.665327	0.12888
YER018C	SPC25	-0.375808	0.149189	0.991947	0.000183761	0.700618	0.183244	-0.025499	0.945051
YGL101W	YGL101W	0.221007	0.407035	-0.998781	0.000186253	-1.97639	0.000217706	-0.767187	0.0384564
YJR121W	ATP2	0.777552	0.0234862	-1.26515	0.000186781	0.44658	0.501055	1.00084	0.0415243
YJL167W	ERG20	0.174372	0.60282	-1.26863	0.000188974	0.912398	0.17161	0.630571	0.192438
YMR318C	ADH6	-0.858023	0.01809	-1.42489	0.000191045	0.870261	0.243883	-0.422893	0.417789
YOL011W	PLB3	-0.813811	0.00103664	-0.956469	0.000197109	1.90882	0.000203337	0.1406	0.699359
YJL112W	MDV1	0.414691	0.0967299	-0.923367	0.000198737	-0.357002	0.467875	0.23619	0.505032
YBR056W	YBR056W	-0.161364	0.623675	-1.25052	0.0002028	2.32264	0.000542121	0.999958	0.042396
YHR046C	INM1	-0.149984	0.569102	0.994082	0.000207844	-1.47201	0.00575743	-0.885988	0.0148904
YDR019C	GCV1	-0.193659	0.482607	1.04463	0.000207872	-0.984961	0.0771244	-0.686139	0.0738136
YMR006C	PLB2	0.0457304	0.899083	1.36575	0.000211556	0.862889	0.231759	0.477175	0.357956
YPL163C	SVS1	-1.04262	0.000753694	-1.20116	0.000217242	2.69801	3.56846e-05	0.306383	0.502937
YHR001W	OSH7	0.286363	0.258823	-0.936123	0.000221079	0.252887	0.614367	0.412807	0.257802
YOL151W	GRE2	0.203724	0.500244	-1.1223	0.000228528	-0.521245	0.385147	-0.0568982	0.893595
YOL153C	---	1.08578	0.0115681	-1.55691	0.000231827	0.812049	0.331634	1.49181	0.0220241
YNL208W	YNL208W	-0.964855	0.00532316	-1.34211	0.000232506	3.74107	5.04135e-07	0.905681	0.084585
YKR103W	NFT1	0.0825109	0.750676	0.961157	0.000233753	-0.852121	0.100942	-0.34355	0.338528
YNL318C	HXT14	-0.413016	0.657209	2.80134	0.000237766	0.00744597	0.984869	-0.409293	0.590648
YKL151C	YKL151C	-0.388307	0.0925409	-0.863501	0.00024013	1.69205	0.00031922	0.457716	0.181817
YDL168W	SFA1	0.249886	0.424115	-1.15399	0.000247335	1.30247	0.0364095	1.50112	0.028363
YML081C-A	ATP18	0.801097	0.0066476	-1.05934	0.000249811	-0.311758	0.584922	0.645218	0.121182
YOR245C	DGA1	0.202509	0.377803	-0.837687	0.000264999	0.488251	0.284648	0.446634	0.180853
YBL078C	ATG8	0.00264497	0.991946	-0.98653	0.00026616	0.99653	0.0636614	0.50091	0.204741
YDR420W	HKR1	-0.402661	0.217259	1.22623	0.000273904	-0.174535	0.792018	-0.489929	0.286074
YIL009W	FAA3	-0.813789	0.000949823	0.926718	0.0002801	-1.08917	0.0315677	-1.35837	7.97646e-05
YOR066W	MSA1	-0.302524	0.155053	0.785054	0.000282826	-0.361837	0.39983	-0.483443	0.10558
YCL019W	---	-1.07113	0.00494519	1.40784	0.000285324	1.08886	0.157665	-0.526695	0.307729
YNL036W	NCE103	0.724076	0.0252079	-1.1564	0.000288572	1.50455	0.0172486	1.47635	0.0019639
YNR060W	FRE4	1.7287	2.09073e-07	1.12826	0.000290317	-4.15293	1.25107e-10	-0.347767	0.414497
YJL157C	FAR1	-0.183201	0.516147	1.04237	0.000295163	-0.776823	0.172293	-0.571612	0.146562
YOL056W	GPM3	-0.266304	0.203099	0.767816	0.000298174	0.0302623	0.942754	-0.251173	0.395868
YNR067C	DSE4	0.568884	0.0631486	1.0966	0.000303477	-0.16788	0.778955	0.484944	0.260014
YPL149W	ATG5	-0.672572	0.0053319	-0.897753	0.00030824	1.29933	0.00871401	-0.0229067	0.947973
YPL075W	GCR1	-0.0646085	0.816296	1.01867	0.000310642	0.135113	0.808535	0.00294818	0.994029
YML047C	PRM6	-0.454198	0.377438	1.80081	0.000312832	-0.783239	0.443104	-0.845817	0.166519
YFL003C	MSH4	-0.58789	0.045898	1.08041	0.000317539	-0.85206	0.153377	-1.01392	0.0117657
YNL044W	YIP3	-0.227042	0.430116	-1.05573	0.000332587	0.845129	0.146126	0.195523	0.637431
YAR027W	UIP3	-0.907321	6.03995e-05	-0.832597	0.000348741	1.23873	0.00763723	-0.287956	0.386765
YCR089W	FIG2	-0.0919923	0.71463	0.907702	0.000363982	-0.46225	0.359945	-0.323117	0.358816
YDR170W-A	YDR170W-A	-0.202531	0.449012	0.963469	0.000368405	-0.639226	0.234645	-0.522144	0.158423
YNR002C	ATO2	0.144501	0.736838	-1.5299	0.000377755	-0.699433	0.414253	-0.205215	0.749621
YBR120C	CBP6	0.865541	0.00249267	-0.993013	0.000382744	-0.436235	0.430938	0.647423	0.111769
YGR131W	FHN1	-1.6486	5.62232e-10	0.972547	0.000388218	4.80434	1.08507e-17	0.753573	0.0495697
YMR220W	ERG8	0.146617	0.615013	-1.04206	0.000391658	0.411357	0.478238	0.352296	0.398396
YJR008W	MHO1	-0.434285	0.108441	-0.976632	0.000412563	1.0126	0.0652439	0.0720146	0.856141
YGL125W	MET13	-0.1582	0.53389	-0.910541	0.000418951	1.24504	0.0153395	0.464319	0.211954
YGR174W-A	---	-1.05052	0.085639	-2.09246	0.000428946	-0.779442	0.514962	-1.44024	0.154972
YKR098C	UBP11	0.378529	0.131791	-0.879001	0.000432008	1.58628	0.00147624	1.17167	0.00192607
YGR213C	RTA1	-0.571635	0.0994869	-1.21425	0.000442907	3.11094	7.02279e-06	0.983834	0.0666235
YGR234W	YHB1	0.0914619	0.791694	-1.23658	0.000443054	0.512927	0.457733	0.347926	0.482248
YBL098W	BNA4	-0.803345	0.00245376	0.964425	0.00044467	-0.944508	0.0828935	-1.2756	0.000580945
YMR201C	RAD14	-0.065643	0.765071	-0.775726	0.000448383	0.766198	0.0818755	0.317456	0.326324
YOR013W	IRC11	-0.399113	0.178496	1.05521	0.000451648	0.481595	0.420396	-0.158316	0.700958
YLR295C	ATP14	0.656217	0.0131421	-0.911202	0.000461637	-0.785392	0.128126	0.263521	0.476663
YJL164C	TPK1	0.380455	0.326559	-1.36071	0.000463438	2.3916	0.00203164	1.57625	0.00834306
YEL060C	PRB1	-0.39515	0.286408	-1.3434	0.000477825	2.99615	0.000107148	1.10292	0.0487256
YBL064C	PRX1	0.417374	0.196544	-1.12727	0.000479898	1.40515	0.0280392	1.11995	0.0185248
YPL028W	ERG10	0.0768141	0.828438	-1.25928	0.000482036	1.54412	0.0302036	0.848872	0.102146
YNL134C	YNL134C	-1.10755	0.000155415	-1.0674	0.0004965	1.36047	0.0251877	-0.42731	0.311304
YFL010W-A	YBR053C	-1.04628	0.165783	-2.44205	0.00049655	0.196361	0.919923	-0.948095	0.455193
YBR185C	MBA1	0.616546	0.0126674	-0.84603	0.000512709	-0.659898	0.172896	0.286597	0.414088
YKL188C	PXA2	1.14185	5.03453e-05	-0.94631	0.000514451	-0.709021	0.190852	0.787341	0.0505125
YPR193C	HPA2	1.49298	0.000261569	-1.41942	0.00052286	-1.74811	0.0370289	0.618923	0.322798
snR69	---	-1.14694	0.0632755	-2.08602	0.000527865	-2.18609	0.0769528	-2.23999	0.0296321
YMR225C	MRPL44	0.416123	0.0834251	-0.826474	0.000529441	-0.288918	0.542062	0.271664	0.429373
YBR053C	YBR053C	0.318397	0.36554	-1.22631	0.000529791	2.04224	0.00372096	1.33952	0.0110082
YDL110C	TMA17	0.565739	0.117585	-1.2426	0.00055629	0.633639	0.370375	0.882558	0.0911397
YDR377W	ATP17	0.510713	0.0885137	-1.02662	0.000559258	-0.491853	0.402608	0.264787	0.529293
YAR042W	SWH1	-0.23751	0.380005	0.951438	0.000564935	-0.100146	0.854405	-0.287583	0.451051
YCR101C	YCR101C	0.962935	0.00685082	1.21025	0.000569431	-1.23469	0.0777754	0.345588	0.463839
YER182W	FMP10	0.637355	0.00776063	-0.810676	0.00057278	0.570141	0.223027	0.922425	0.00807736
YOR377W	ATF1	-0.0415594	0.856147	0.795341	0.000583378	0.283944	0.536475	0.100413	0.757923
YMR182C	RGM1	0.284965	0.341608	1.02653	0.000616878	-1.9944	0.000874729	-0.712234	0.0771933
YPL015C	HST2	0.508406	0.0262247	-0.771236	0.000645164	1.91026	2.51369e-05	1.46354	2.20862e-05
YER053C	PIC2	0.0204331	0.951717	-1.17061	0.000646308	0.497164	0.461702	0.269015	0.579624
YDR077W	SED1	-0.531958	0.0833222	-1.08223	0.000654507	2.8238	1.08211e-05	0.879939	0.0558899
YAL049C	AIM2	-0.104914	0.75887	-1.18875	0.000661121	1.1032	0.109159	0.446689	0.368046
YDR223W	CRF1	0.407981	0.414664	-1.72478	0.000684599	0.262371	0.789889	0.539167	0.459652
YNR075W	COS10	-0.451881	0.0489566	0.795016	0.00069078	0.580296	0.212774	-0.161733	0.621145
YDR494W	RSM28	0.641537	0.0323803	-1.00169	0.00070187	-0.321086	0.582554	0.480994	0.255575
YNL078W	NIS1	-0.634006	0.00265893	0.728466	0.00074136	-0.0689653	0.87262	-0.668489	0.024846
YMR246W	FAA4	0.108314	0.730713	1.07261	0.000746092	0.999551	0.111915	0.608089	0.181198
YDL187C	---	-0.148509	0.716353	1.37787	0.000761805	0.160448	0.844095	-0.0682847	0.900004
YNL125C	ESBP6	-0.762197	0.00180863	0.84781	0.000779635	-0.236109	0.636997	-0.880251	0.0105418
YPR100W	MRPL51	0.286861	0.285817	-0.900488	0.000793819	-0.449586	0.398111	0.0620675	0.870268
YDR504C	SPG3	-0.347926	0.42294	-1.45249	0.000795019	-0.495703	0.56855	-0.595777	0.378123
YNL194C	---	-0.760631	0.124644	-1.69774	0.000861005	-1.04794	0.296853	-1.2846	0.0848528
YOL002C	IZH2	0.592619	0.0331312	0.913743	0.00086265	-0.462341	0.394577	0.361449	0.352786
YHR128W	FUR1	-0.34566	0.299882	1.14216	0.000864628	-2.03821	0.00286347	-1.36476	0.00298666
YDR298C	ATP5	0.622637	0.0394596	-0.992012	0.000878983	-0.360925	0.540186	0.442174	0.298145
YDL198C	GGC1	0.0274788	0.922633	-0.948087	0.000913995	0.437377	0.439467	0.246168	0.543367
YIR007W	YIR007W	-0.331837	0.13375	0.745682	0.000916373	1.35335	0.00259595	0.344837	0.28234
YFR012W-A	---	0.991944	0.219177	2.52171	0.000927591	-1.34281	0.406617	0.320539	0.699251
YKL087C	CYT2	0.510427	0.0665046	-0.911462	0.000930292	0.0521981	0.923658	0.536526	0.176508
YLR345W	YLR345W	0.182788	0.51937	-0.941224	0.000945123	1.4302	0.0116575	0.897888	0.0322855
YMR317W	YMR317W	-2.15488	4.92454e-20	0.809471	0.000945578	5.49828	3.41574e-26	0.59426	0.0846901
YER028C	MIG3	1.16782	5.31255e-06	0.82084	0.000951479	-1.26256	0.0108687	0.53654	0.125149
YNR064C	---	0.0840032	0.869702	-1.65611	0.000966294	0.562116	0.586913	0.365061	0.668827
YPR098C	---	0.0341205	0.896873	-0.87424	0.000978373	0.52655	0.317356	0.297396	0.437682
YLR417W	VPS36	-0.458383	0.0434338	-0.760168	0.00100628	0.977614	0.0338853	0.0304239	0.927239
YDR098C-B	YDR098C-B	-2.17866	1.30896e-06	1.51507	0.00103456	0.986008	0.280102	-1.68565	0.00386059
YBL038W	MRPL16	0.392198	0.126135	-0.835276	0.00103818	-0.0954545	0.850205	0.344471	0.345906
YPL240C	HSP82	0.957705	0.0164218	-1.27757	0.00106679	1.93728	0.0123137	1.92634	0.0012222
YIR035C	---	0.539425	0.175349	-1.3008	0.00106723	1.10245	0.158451	1.09065	0.0606911
YJR133W	XPT1	0.0685873	0.782512	-0.815475	0.00107799	-0.562684	0.256699	-0.212755	0.549295
YAL068C	PAU8	-0.291682	0.374132	1.09139	0.00107959	1.58776	0.0168883	0.502197	0.285445
YDR123C	INO2	-0.202747	0.342571	-0.705383	0.00108937	0.283443	0.509752	-0.0610248	0.843777
YJL062W-A	COA3	0.697399	0.00545506	-0.803209	0.00110739	0.67096	0.170861	1.03288	0.00492187
YKR069W	MET1	-0.0460465	0.874382	-0.96179	0.00111268	1.04715	0.0735843	0.477528	0.258613
YDL093W	PMT5	-0.114354	0.621647	0.763135	0.00112584	1.38257	0.00313522	0.576933	0.086882
YOR391C	HSP33	0.73314	0.0656058	-1.28323	0.00112939	-0.363466	0.648223	0.551407	0.361718
YCL074W	YCL074W	2.90561	2.27629e-09	1.65163	0.00113853	-5.07009	1.66476e-07	0.370558	0.453685
YCL026C-A	FRM2	-0.638093	0.0398407	1.02524	0.00114699	-1.18927	0.0585174	-1.23273	0.0035291
YMR107W	SPG4	-1.03531	0.0262397	-1.5231	0.00115127	-1.74497	0.0636624	-1.90779	0.00877128
YCR099C	YCR099C	0.49765	0.150315	1.1174	0.00116932	-1.2282	0.0735842	-0.11645	0.800693
YNL300W	TOS6	-0.0835423	0.722536	0.77059	0.00117554	0.340788	0.470341	0.0868518	0.795336
YDR034W-B	YDR034W-B	-0.407914	0.344036	-1.37227	0.00118046	1.73174	0.0417662	0.457955	0.495412
YGR059W	SPR3	-0.770061	0.0407468	1.24477	0.00118912	-0.457229	0.550346	-0.998676	0.0501809
snR44	snR44	-0.165072	0.503473	0.807358	0.0011959	-1.58731	0.0014441	-0.958726	0.00474146
snR39	snR39	-0.321193	0.336243	1.09288	0.00123446	-2.23962	0.000934286	-1.441	0.00128767
YNL217W	YNL217W	-0.398005	0.0820528	-0.75336	0.00123589	1.20128	0.00983822	0.202637	0.544646
YLR414C	PUN1	-0.672619	0.0171601	-0.941694	0.00124114	1.12618	0.0517873	-0.109527	0.788045
YGL188C-A	YGL188C-A	-0.379058	0.170282	0.901726	0.00124611	-2.10024	0.000173856	-1.42918	0.000127798
YNR007C	ATG3	0.366332	0.110856	-0.73592	0.00125346	0.767283	0.0913365	0.749974	0.0259189
YJL141C	YAK1	-0.274902	0.200567	-0.70097	0.00127126	1.41541	0.00114212	0.432801	0.172457
YGR259C	YGR259C	1.52089	0.00182528	-1.56229	0.00130768	-0.759858	0.456219	1.14096	0.137283
YNR010W	CSE2	-0.688046	0.00273315	-0.75347	0.0013229	0.866434	0.0640599	-0.25483	0.450852
YEL023C	YEL023C	-0.0525496	0.811704	0.71208	0.00132751	-0.924823	0.0365823	-0.514961	0.0932155
snR30	snR30	-0.257149	0.380627	0.950424	0.0013397	-1.32088	0.0253827	-0.91759	0.0216209
YPR012W	---	-0.626558	0.305213	-1.9017	0.00134895	-1.61471	0.190133	-1.43391	0.165052
YGR028W	MSP1	0.0379051	0.880106	-0.810561	0.00135459	0.709982	0.157987	0.392896	0.280821
YLR070C	XYL2	0.904528	0.00763561	-1.07037	0.00136261	1.39743	0.0366798	1.60324	0.00212787
YLR318W	EST2	-0.169882	0.491998	0.799745	0.00136306	-0.78872	0.112769	-0.564242	0.101234
YGR268C	HUA1	-0.727698	0.000626757	-0.695953	0.00140037	1.25365	0.00398228	-0.100875	0.747056
YNL195C	---	-1.0536	0.00416783	-1.1857	0.00141626	-0.296613	0.687232	-1.20191	0.0329401
YDR435C	PPM1	-0.44588	0.126882	-0.953133	0.00142066	1.80554	0.0024885	0.456891	0.291794
tL(UAG)L2	---	0.381292	0.64986	-2.48969	0.00142706	1.08655	0.523331	0.924569	0.53924
YGL248W	PDE1	-0.174286	0.467929	-0.773795	0.0014534	0.392911	0.416089	0.0221696	0.949018
YCL064C	CHA1	0.273297	0.444776	-1.13566	0.00145813	-0.054171	0.939832	0.246212	0.645928
YMR316C-B	YMR316C-B	1.90674	1.32911e-07	1.12072	0.00149143	-2.46175	0.000484508	0.67587	0.140822
YMR030W	RSF1	0.196334	0.416392	-0.765017	0.00151011	0.738363	0.124768	0.565516	0.115521
YBR016W	---	-0.23834	0.279671	-0.708021	0.00152869	0.450823	0.310601	-0.0129285	0.967587
YGR250C	YGR250C	0.0461463	0.860229	-0.835401	0.00155178	0.928218	0.0769308	0.510255	0.178958
YGR096W	TPC1	0.111327	0.686082	0.873287	0.0015913	-0.583315	0.288578	-0.180331	0.639116
YGR248W	SOL4	-0.217445	0.604474	-1.32453	0.00160773	-0.436884	0.603832	-0.435887	0.500144
YHR080C	---	0.767179	0.00331636	-0.805899	0.00161593	0.632936	0.213168	1.08365	0.00454692
YIL037C	PRM2	0.446608	0.461858	1.87586	0.00162863	-1.89815	0.116967	-0.502465	0.47648
YHR099W	TRA1	-0.322241	0.212845	0.830635	0.00163191	0.115179	0.825649	-0.264651	0.469786
YMR291W	TDA1	-0.351757	0.128709	0.741836	0.00165838	0.63598	0.175201	-0.0337672	0.918706
YDR210C-D	YDR210C-D	-2.22542	2.16956e-07	1.38895	0.00166072	1.45755	0.0967445	-1.49664	0.00844777
YML028W	TSA1	0.686756	0.0594517	-1.12996	0.00167472	1.09906	0.121665	1.23629	0.0196743
YHR122W	CIA2	-0.146302	0.524294	-0.728911	0.00168904	0.0117218	0.979776	-0.140441	0.670718
YER039C-A	---	0.0160688	0.967469	-1.31758	0.00170169	1.2031	0.152597	0.617618	0.343972
YPR196W	YPR196W	0.010914	0.961487	0.71579	0.00171019	-1.15772	0.0110606	-0.567947	0.0712497
YMR202W	ERG2	0.0647514	0.863192	-1.19713	0.00172135	1.75085	0.0207826	0.940178	0.0892882
YKR085C	MRPL20	0.670766	0.00583807	-0.746792	0.00174857	-0.425646	0.369911	0.457944	0.18528
YLR326W	---	0.453901	0.126261	-0.921935	0.00175322	0.403731	0.489707	0.655766	0.129034
YLR278C	---	-0.0265453	0.910023	0.738651	0.00179343	-0.530337	0.259616	-0.291714	0.374887
YFR047C	BNA6	-0.178983	0.508765	0.858001	0.00181759	-0.00545665	0.992032	-0.181712	0.634926
YKL222C	YKL222C	0.269042	0.25633	0.735884	0.00184144	-1.12919	0.0166522	-0.295552	0.367252
YIR033W	MGA2	-0.127112	0.649991	0.883772	0.00187856	0.897791	0.111656	0.321783	0.424732
YGR048W	UFD1	0.358948	0.135319	-0.741783	0.00188043	1.24448	0.00899151	0.981187	0.00545238
YIL007C	NAS2	-0.0193447	0.934991	-0.739157	0.00188851	0.368609	0.436819	0.16496	0.635713
TLC1	TLC1	-0.170576	0.45561	0.717113	0.00189092	-0.909073	0.048272	-0.625113	0.0496474
YMR226C	---	0.413724	0.164571	-0.919206	0.00189099	0.416667	0.476833	0.622057	0.144276
YGR138C	TPO2	-0.413676	0.293378	-1.26481	0.00191318	2.44894	0.0026281	0.810794	0.166691
YKR016W	MIC60	0.361809	0.179038	-0.82813	0.00197714	-0.732336	0.168414	-0.00435896	0.990768
YLR058C	SHM2	-0.385572	0.217196	0.992367	0.00198097	-0.708865	0.263904	-0.740005	0.0906664
YLR437C	DIF1	0.110843	0.674197	0.817678	0.00200948	0.257063	0.624552	0.239375	0.522728
YPL014W	YPL014W	-0.341789	0.232837	-0.900454	0.00202542	1.77997	0.00227992	0.548197	0.197754
YBR054W	YRO2	-0.48947	0.0420346	-0.756966	0.00211897	-0.628003	0.199784	-0.803471	0.0180722
YOL071W	SDH5	0.446259	0.0796413	-0.772952	0.00217437	0.773128	0.123691	0.832823	0.0258997
YOR334W	MRS2	-0.147918	0.517041	0.706382	0.00218027	-0.852964	0.063411	-0.5744	0.071192
YNR043W	MVD1	0.0422978	0.890985	-0.953295	0.00223133	0.634742	0.303672	0.359669	0.416783
YAL028W	FRT2	-0.658622	0.0255577	0.919916	0.00226469	2.30615	0.00013381	0.494455	0.247886
YCR082W	AHC2	0.385716	0.121672	-0.75452	0.00227165	0.671721	0.172004	0.721577	0.0457722
YIL136W	OM45	-0.128366	0.562415	-0.68105	0.00228326	1.12119	0.0119228	0.432231	0.186309
YJR070C	LIA1	-0.422276	0.264624	1.19104	0.00233398	-1.56469	0.0433461	-1.20462	0.021854
YMR018W	YMR018W	0.0579836	0.886922	1.28137	0.00234968	-2.50127	0.00297653	-1.19265	0.0250796
YDR258C	HSP78	0.21915	0.433131	-0.850963	0.00234984	0.917732	0.0987959	0.678016	0.0946749
YLL009C	COX17	0.733596	0.0186708	-0.93036	0.00235158	-0.239334	0.692899	0.613929	0.165935
YMR316W	DIA1	-0.613095	0.00558712	-0.687218	0.00237828	1.0657	0.0182594	-0.0802428	0.804058
YHR198C	AIM18	0.469719	0.0568562	-0.741077	0.00238365	-0.532034	0.273578	0.203702	0.563732
YJR045C	SSC1	0.631095	0.0628553	-1.01622	0.00239175	0.903336	0.172453	1.08276	0.0274065
YBR006W	UGA2	0.233487	0.385776	-0.816545	0.00239238	0.808117	0.130931	0.637545	0.105524
YDR358W	GGA1	0.0172129	0.959447	-1.04545	0.00239387	1.63628	0.0169637	0.835355	0.0975588
YJL057C	IKS1	-0.243487	0.274274	-0.682072	0.0024248	1.52189	0.000725145	0.51746	0.118717
YOR306C	MCH5	-0.22041	0.47782	0.960099	0.00244084	0.78493	0.210843	0.172055	0.699418
YLR099W-A	MIM2	-0.35363	0.165405	-0.783704	0.00245038	0.775847	0.132233	0.0342935	0.927098
YKR061W	KTR2	-1.7805	6.71933e-14	-0.746877	0.00253566	0.902049	0.0674008	-1.32948	0.000110896
YLR252W	YLR252W	0.293678	0.537853	-1.432	0.0025762	2.22507	0.0193093	1.40621	0.0617293
YER034W	YER034W	-0.456756	0.0363861	-0.667626	0.00259625	1.02417	0.0206915	0.0553286	0.863568
YOR178C	GAC1	1.22309	0.00078522	1.08198	0.00260647	-0.990488	0.167511	0.727847	0.133248
YLR294C	---	0.262702	0.302036	-0.76199	0.002651	-1.07184	0.0344984	-0.273217	0.45882
YDL234C	GYP7	-0.485109	0.0403896	-0.726239	0.00267251	1.73961	0.000334327	0.384698	0.268989
YGL156W	AMS1	-0.238977	0.451796	-0.971668	0.00269464	3.93614	4.25285e-09	1.72909	0.000464728
YEL012W	UBC8	0.228569	0.476691	-0.965931	0.00269488	1.32266	0.0388705	0.889898	0.0603531
YGR052W	FMP48	-0.588718	0.0391109	-0.874889	0.0027227	-0.300322	0.604318	-0.738879	0.074037
YCR021C	HSP30	0.990752	0.15964	-2.12399	0.0027526	-3.76473	0.00737398	-0.891615	0.345386
YMR282C	AEP2	0.310842	0.165317	-0.666496	0.00275398	-0.542767	0.221072	0.0394579	0.901295
YPL087W	YDC1	0.357835	0.308047	-1.046	0.00287039	1.1803	0.0895566	0.947985	0.064321
YML057W	CMP2	0.0105991	0.971059	-0.880187	0.00288297	1.12679	0.0550853	0.573995	0.177742
YOL101C	IZH4	0.0737176	0.873957	1.41115	0.00291933	0.599496	0.517869	0.373466	0.573084
YNR065C	---	-0.184297	0.40431	0.663252	0.00295595	-0.42665	0.337246	-0.397622	0.200431
YNR034W-A	YNR034W-A	-0.910788	0.00336311	-0.946857	0.00300042	1.15146	0.0700299	-0.335056	0.466773
YBL059C-A	CMC2	0.674108	0.00462455	-0.692155	0.00303652	-0.692783	0.136905	0.327717	0.334201
YCL018W	LEU2	-0.864538	0.0127039	1.07021	0.00307609	1.11689	0.118455	-0.306093	0.538876
YGL037C	PNC1	-0.245573	0.501435	-1.10775	0.0030807	2.68157	0.000375354	1.09521	0.0460154
YLR305C	STT4	-0.217332	0.381598	0.745083	0.00310489	-0.249578	0.618129	-0.34212	0.327741
YCR100C	YCR100C	0.561974	0.0557698	0.859376	0.00316703	-1.36017	0.0193524	-0.118113	0.766497
YDR277C	MTH1	-0.271919	0.295761	-0.77515	0.00320317	2.82115	1.1574e-07	1.13866	0.00405653
YLR213C	CRR1	1.09295	0.000120289	0.810015	0.003212	-0.770614	0.158932	0.70764	0.0723154
YIL114C	POR2	0.203577	0.366958	0.662067	0.00327356	-0.771371	0.0856292	-0.182108	0.562384
tH(GUG)G1	---	-0.124072	0.792768	-1.38584	0.00329707	-0.656764	0.491584	-0.452454	0.545244
YMR084W	---	-0.529276	0.129201	-1.02742	0.00332717	0.782663	0.264109	-0.137944	0.79544
YNL068C	FKH2	-0.0848939	0.692975	0.635864	0.00333096	-0.369215	0.3921	-0.269502	0.372513
YPR167C	MET16	0.999011	0.0487703	-0.73	0.00333571	0.713528	0.149489	0.257753	0.468645
YPL280W	HSP32	1.08923	0.00829151	-1.19563	0.00333577	0.241195	0.765623	1.20983	0.0553806
YER045C	ACA1	0.430216	0.107773	0.776732	0.00336517	-0.101448	0.846974	0.379492	0.314531
YDL086W	---	0.105102	0.692682	-0.78232	0.0033766	-0.0963472	0.855698	0.0569281	0.880056
YFL059W	SNZ3	0.47045	0.319498	-1.39192	0.00338911	0.831458	0.370712	0.886179	0.194088
YKR034W	DAL80	-1.19465	0.00380724	1.23078	0.00341646	1.23821	0.138607	-0.575546	0.306736
YGL196W	DSD1	0.123625	0.588379	-0.668638	0.00344269	0.43845	0.335368	0.342849	0.298279
YDL171C	GLT1	-0.499857	0.1597	1.07349	0.00344519	-0.236832	0.743353	-0.618273	0.217015
YFL058W	THI5	0.510542	0.101975	-0.905111	0.00344812	0.519957	0.400593	0.770521	0.0424546
YEL038W	UTR4	0.219954	0.344369	0.678386	0.00346192	-0.149812	0.745741	0.145048	0.658772
YNL165W	YNL165W	0.117811	0.590959	-0.640504	0.00347076	0.98898	0.0238677	0.612301	0.0591648
YHR032W-A	---	-0.619569	0.0335325	0.869008	0.00351227	-0.852014	0.150621	-1.04558	0.00989017
YLR092W	SUL2	0.0448931	0.868231	-0.794902	0.00351578	1.05611	0.0514871	0.57295	0.144891
YDL124W	---	1.51391	0.00226167	-1.37786	0.00353457	0.88827	0.336567	1.95805	0.00651783
YOL028C	YAP7	0.670999	0.00431415	-0.671463	0.00356338	-0.589608	0.199171	0.376195	0.25952
YGR161W-C	YGR161W-C	0.518575	0.0355933	-0.710262	0.00357751	1.00749	0.0384908	1.02232	0.00539755
YOR114W	---	0.223908	0.403057	-0.776518	0.00365471	0.757256	0.155156	0.602536	0.129159
YDL037C	BSC1	0.00467972	0.991535	1.32723	0.00366222	-1.75349	0.05195	-0.872064	0.155607
YJL026W	RNR2	-0.753987	0.0165853	0.947348	0.00367524	1.73998	0.00753046	0.116003	0.799987
SCR1	---	-1.07174	0.012057	1.29199	0.00369991	-0.797683	0.363981	-1.47058	0.0128451
YMR023C	MSS1	0.333182	0.161256	-0.685787	0.00370087	0.0658268	0.888719	0.366096	0.290871
YDR270W	CCC2	1.15285	0.00137257	-1.006	0.00371657	-1.60539	0.0200865	0.350152	0.478724
YPR053C	---	-0.100055	0.736819	0.867073	0.00373975	-0.637888	0.284562	-0.418999	0.306348
YDL107W	MSS2	0.509869	0.0253175	-0.652243	0.00374271	0.179743	0.688435	0.599741	0.0703466
YCL055W	KAR4	0.192288	0.395122	0.653965	0.00375762	-0.811353	0.0713688	-0.213388	0.497941
YPR150W	---	-0.402015	0.610868	-2.25934	0.00378303	-2.10211	0.21546	-1.45307	0.32027
YIL162W	SUC2	0.369041	0.0946422	0.63389	0.0037858	0.263049	0.546428	0.500566	0.111779
YIR032C	DAL3	-0.0116225	0.973516	-0.986144	0.00380265	0.990541	0.145416	0.483648	0.348539
YDR059C	UBC5	0.281999	0.260125	-0.720167	0.00386259	-0.0595783	0.904648	0.25221	0.48936
YPL231W	FAS2	-0.0466159	0.881725	-0.916394	0.00387863	2.08589	0.00105229	0.996327	0.0319756
YLR254C	NDL1	0.128997	0.556154	0.631671	0.00395079	-0.422174	0.333575	-0.0820902	0.789633
YLL052C	AQY2	1.6392	4.09305e-08	-0.805681	0.00407508	-1.24604	0.0260039	1.01618	0.0143156
YOR032C	HMS1	-0.536977	0.0148977	0.647302	0.00407521	1.18052	0.00875603	0.053281	0.866943
YPL171C	OYE3	-0.117123	0.755924	-1.10236	0.00408631	-1.03446	0.173192	-0.634356	0.232563
YDR074W	TPS2	-0.158504	0.604808	-0.892608	0.00411836	2.22095	0.000385478	0.951971	0.0367168
YER043C	SAH1	0.129677	0.682304	-0.913331	0.00415594	0.705128	0.264116	0.482241	0.289181
YBR083W	TEC1	-0.861679	0.000664544	0.749919	0.00415767	-0.337673	0.515974	-1.03052	0.00385188
YGL185C	---	-0.00235688	0.99195	-0.667598	0.00416968	0.242055	0.602393	0.118671	0.727322
YBR238C	---	-0.162547	0.58752	0.869537	0.0042843	0.116641	0.846596	-0.104227	0.806052
YPR166C	MRP2	0.495465	0.0901395	-0.825542	0.00429334	-0.291743	0.611231	0.349593	0.399834
YCL037C	SRO9	-0.484101	0.0939675	0.837469	0.00430546	-1.12869	0.0537781	-1.04845	0.00836948
YOR062C	YOR062C	-0.277405	0.216519	-0.647714	0.00431724	1.47276	0.00119088	0.458976	0.168334
YPL123C	RNY1	0.119059	0.704448	-0.900221	0.00433055	1.04126	0.0968716	0.639689	0.163195
YJL094C	KHA1	-0.346242	0.146051	-0.690743	0.00433684	1.27489	0.00842526	0.291202	0.402998
YJL066C	MPM1	-0.0693908	0.768984	-0.677505	0.0043824	1.07108	0.0240596	0.466148	0.178141
YMR096W	SNZ1	0.975416	7.6491e-05	0.681498	0.00439001	1.21294	0.0111197	1.58189	1.16673e-05
YLR176C	RFX1	-0.0282113	0.898545	0.633455	0.00440724	0.418213	0.345518	0.180895	0.567569
YML082W	---	-0.173919	0.530412	0.798675	0.00449496	-0.521201	0.350535	-0.43452	0.263196
YHR018C	ARG4	-0.319621	0.451546	-1.24287	0.00454657	1.42013	0.100422	0.390442	0.527381
YDR031W	MIX14	0.63021	0.0245164	-0.78301	0.00454854	-0.51923	0.345239	0.370595	0.35886
YJR152W	DAL5	-0.176615	0.420863	0.628454	0.00454944	-0.257447	0.559653	-0.305338	0.323782
YEL052W	AFG1	0.10132	0.634304	-0.60317	0.00463765	0.131003	0.757668	0.166821	0.587409
YDR272W	GLO2	-0.00419507	0.985078	-0.635581	0.00464485	0.563478	0.208023	0.277544	0.392141
YER058W	PET117	0.727576	0.0125173	-0.808533	0.00465046	0.0189389	0.97315	0.737046	0.0802104
YPL113C	---	0.749784	0.0270672	-0.947527	0.00467037	0.58401	0.3829	1.04179	0.0421418
YNR022C	MRPL50	0.710872	0.0100654	-0.763731	0.00473278	-0.568495	0.290536	0.426625	0.274474
YKL167C	MRP49	0.518937	0.0361017	-0.689411	0.00473729	-0.404516	0.405202	0.316679	0.367867
YLR153C	ACS2	0.303596	0.38044	-0.977453	0.0047509	0.893109	0.192676	1.35015	0.0234244
YOL029C	---	0.5607	0.0158734	-0.644868	0.00482875	-0.700457	0.124904	0.210472	0.523559
YJL163C	YJL163C	0.614209	0.0651116	-0.92638	0.00483319	1.85772	0.00472341	1.54307	0.0022022
YOR120W	GCY1	-0.545595	0.00905857	-0.599991	0.00483353	1.38493	0.00116038	0.146871	0.633397
YDR003W-A	---	0.214206	0.490771	-0.873177	0.00484944	1.08158	0.0807924	0.754997	0.109394
YIL130W	ASG1	0.148678	0.562482	0.723776	0.00485024	-1.07678	0.0356201	-0.389713	0.273464
YEL034C-A	---	-0.0185398	0.967469	-1.30781	0.00496165	-0.378549	0.687774	-0.207814	0.777047
tV(UAC)D	---	-0.00732171	0.992243	-1.52996	0.00498674	0.656502	0.555124	0.320929	0.720719
YPR071W	YPR071W	-0.204251	0.457669	0.780647	0.00499121	-1.70598	0.00217967	-1.05724	0.00517846
YGR208W	SER2	-0.356167	0.152247	0.711445	0.00499349	-0.956277	0.0583168	-0.834305	0.0162045
YHR190W	ERG9	-0.082067	0.824515	-1.0573	0.00499936	1.66128	0.0265891	0.748574	0.167855
YOR339C	UBC11	-0.567034	0.166994	1.16674	0.00503289	-1.57069	0.0582241	-1.35238	0.0136886
YKL183W	LOT5	-0.12325	0.576009	0.623064	0.00503669	-0.362499	0.412833	-0.3045	0.326292
YER144C	UBP5	-0.382645	0.0647699	-0.589408	0.00505286	1.31819	0.00173414	0.276451	0.364239
YMR053C	STB2	0.296846	0.401422	-0.987321	0.00519269	2.03715	0.00395293	1.31542	0.0146159
YLR214W	FRE1	2.21767	1.77467e-06	-1.18033	0.00523727	0.411603	0.620372	2.42347	0.000275439
YLR408C	BLS1	0.208598	0.497462	-0.854693	0.00530326	0.454454	0.457968	0.435825	0.345669
YHR147C	MRPL6	0.433314	0.0935743	-0.712121	0.00534343	-0.52204	0.304845	0.172295	0.63684
YBR182C	SMP1	-0.507465	0.016619	-0.599723	0.00538395	1.72019	6.9691e-05	0.352632	0.262143
YDR493W	MZM1	0.611078	0.00830814	-0.633594	0.00539995	-0.760308	0.0946138	0.230924	0.485632
YDR294C	DPL1	0.0772249	0.758367	-0.700391	0.00540899	-0.0969855	0.846406	0.0287322	0.935854
YKL221W	MCH2	0.850244	0.151604	1.61579	0.00546097	-1.06177	0.37146	0.31936	0.64369
YIL070C	MAM33	0.654715	0.0323567	-0.833088	0.00552995	0.0842834	0.887377	0.696856	0.109419
YFR057W	YFR057W	0.220038	0.767096	2.22837	0.00553848	-3.72373	0.0219545	-1.64183	0.0580175
YNL327W	EGT2	-0.0910416	0.769646	0.87325	0.00557272	0.185142	0.766682	0.00152931	0.997233
YJL193W	YJL193W	-0.16182	0.455933	0.606317	0.00558431	-1.33755	0.00225401	-0.830593	0.00579813
YBR202W	MCM7	0.356267	0.204996	0.772995	0.00563087	-0.190703	0.730765	0.260916	0.509714
YBR149W	ARA1	0.269323	0.397831	-0.880917	0.00564785	1.66759	0.00873667	1.10312	0.0188395
YGR215W	RSM27	0.555725	0.0199295	-0.649809	0.00565978	-0.271688	0.561342	0.419881	0.216456
YDL039C	PRM7	0.0966009	0.821926	1.20539	0.00567349	-1.62575	0.0595302	-0.716275	0.22524
YDR003W	RCR2	-0.0662689	0.769271	-0.627654	0.00570687	0.593954	0.189715	0.230708	0.484668
YFR042W	KEG1	0.261871	0.287635	-0.677084	0.0057524	0.474527	0.33177	0.499134	0.168058
YLR054C	OSW2	-1.11656	0.00593681	-1.12349	0.00576526	1.87823	0.021243	-0.177442	0.775988
YIL097W	FYV10	0.431506	0.0950953	-0.706761	0.00579791	0.831628	0.103854	0.84732	0.0274083
YDL128W	VCX1	0.277874	0.305002	-0.743962	0.00582961	0.267395	0.617877	0.411571	0.287265
YKL195W	MIA40	0.860327	0.0166117	-0.964808	0.00584007	0.187653	0.786144	0.954154	0.0620017
YER163C	GCG1	0.267163	0.243311	-0.627811	0.00585107	0.907235	0.0460567	0.72078	0.0320898
YKR039W	GAP1	0.0922686	0.730334	0.739697	0.00587871	0.601232	0.260284	0.392885	0.305207
snR17a	snR17a	-0.240659	0.554715	1.1109	0.0059615	-2.36241	0.00344336	-1.42186	0.00677695
YMR166C	---	0.0504885	0.838994	-0.683739	0.00602213	-0.340748	0.492325	-0.119885	0.738588
YCR007C	---	-0.344841	0.146384	-0.658553	0.00608358	0.842593	0.0787683	0.0764551	0.827714
YMR210W	---	-0.044074	0.857903	-0.677028	0.00612377	0.57257	0.245179	0.242211	0.503948
YDL182W	LYS20	-0.48163	0.131669	-0.899135	0.00615664	1.31719	0.0437716	0.176963	0.702183
YJL116C	NCA3	-1.17137	0.0037869	-1.16316	0.00619133	0.808954	0.333972	-0.76689	0.185342
YJR080C	AIM24	0.303581	0.190198	-0.629873	0.00621276	-0.196797	0.667733	0.205182	0.534124
YGL117W	---	-0.0604694	0.839575	-0.822985	0.00624862	0.75505	0.207349	0.317056	0.467928
YDL042C	SIR2	-0.164586	0.480982	0.644857	0.00625512	-0.44738	0.340999	-0.388276	0.236684
YNL213C	RRG9	0.0728619	0.740488	-0.602107	0.00626768	-0.261348	0.551584	-0.0578119	0.85383
YNL306W	MRPS18	0.590463	0.0406408	-0.774225	0.00633818	0.0231351	0.967177	0.60203	0.142296
YER180C	ISC10	-0.555782	0.0159364	0.641451	0.00635359	-0.778167	0.0970376	-0.944866	0.00345409
YLR053C	---	0.797438	0.177947	-1.59421	0.00638798	1.11653	0.340325	1.3557	0.144852
YDR134C	YDR134C	1.06935	0.000520981	0.807397	0.00640507	-1.85383	0.00179842	0.142434	0.732715
YMR193W	MRPL24	0.427934	0.0814944	-0.662174	0.00640718	-0.349976	0.469254	0.252946	0.467704
YMR070W	MOT3	0.565916	0.0205951	-0.655716	0.00641006	0.411528	0.390472	0.77168	0.0297553
YPL189W	GUP2	0.715252	0.00196214	0.614451	0.00646247	-1.12322	0.0127416	0.153641	0.629945
YOR192C-B	YOR192C-B	-1.96389	6.25049e-08	1.02263	0.00647163	0.789654	0.289022	-1.56907	0.00171942
YPL134C	ODC1	-0.132601	0.58631	-0.668916	0.00654039	0.189598	0.698556	-0.037802	0.913917
YGR294W	PAU12	0.784689	0.262086	1.98031	0.00655102	5.93771	4.21539e-06	3.75354	7.25703e-06
YMR106C	YKU80	-0.13	0.599624	0.677407	0.00661813	-0.672661	0.176279	-0.466331	0.178609
YLR260W	LCB5	0.126481	0.549081	-0.572209	0.00666468	0.331167	0.431017	0.292065	0.339153
YLR218C	COA4	0.876842	0.0449299	-1.1625	0.00668037	0.974193	0.249929	1.36394	0.0337201
YLR411W	CTR3	4.81196	1.53986e-14	-1.34871	0.00671694	-0.510356	0.601991	4.55678	2.0673e-07
YER085C	---	-0.0378696	0.951801	1.54456	0.00673349	-0.709366	0.53962	-0.392553	0.581753
YOR081C	TGL5	-0.333683	0.140185	0.622373	0.00673916	-0.210617	0.645232	-0.438991	0.168682
YEL059W	HHY1	0.1122	0.854469	-1.71707	0.00679118	1.94999	0.1302	1.0872	0.303471
YBR137W	---	0.557614	0.0160099	-0.617058	0.00680873	0.499534	0.272107	0.80738	0.0172285
YGR189C	CRH1	-0.580454	0.073389	-0.90381	0.00681304	2.9633	1.30343e-05	0.901195	0.0642754
YJL060W	BNA3	0.0980701	0.690644	-0.666751	0.00691768	1.30348	0.00827621	0.749812	0.0378871
YHR126C	ANS1	-1.67196	0.0393492	2.07218	0.00694187	-0.400676	0.851653	-1.87229	0.0296931
YMR238W	DFG5	0.233348	0.419251	-0.778736	0.00694622	1.41326	0.0141785	0.939977	0.0265569
snR86	snR86	0.120448	0.643638	0.703894	0.00694964	-1.70088	0.00113434	-0.729993	0.0409097
YEL004W	YEA4	-0.0513518	0.82696	0.635706	0.00699868	-1.16837	0.0131454	-0.635538	0.0510752
YOR020C	HSP10	0.886148	0.0188336	-0.987476	0.007177	-0.0428722	0.952891	0.864712	0.105011
YKL065C	YET1	0.0376643	0.910875	-0.91302	0.0072051	1.51961	0.024865	0.797468	0.106249
snR49	snR49	0.326918	0.496158	1.28155	0.00722661	-2.5581	0.00730129	-0.952129	0.106742
YDL178W	DLD2	0.0517891	0.845189	-0.714891	0.00728141	-0.887985	0.0942608	-0.392203	0.289796
YGR235C	MIC26	0.438456	0.0712971	-0.642451	0.00748462	-0.0068305	0.988658	0.435041	0.210257
YJR105W	ADO1	-0.125454	0.687204	-0.844274	0.00753852	0.334872	0.592863	0.0419818	0.924606
YHL028W	WSC4	-0.465504	0.0575314	0.667831	0.00757282	-0.250496	0.614749	-0.590752	0.0871116
YML129C	COX14	0.548724	0.0455735	-0.721458	0.00759646	0.175049	0.744533	0.636249	0.105789
YKL066W	---	0.153491	0.65958	-0.928655	0.00768143	1.19726	0.0853981	0.75212	0.156017
PWR1	---	-0.0995418	0.923456	-2.35389	0.00769566	0.199084	0.922867	0	1
YDR391C	YDR391C	-0.440346	0.03985	-0.579247	0.00769659	1.16792	0.00722004	0.143611	0.649552
YLR163C	MAS1	0.381644	0.130942	-0.666936	0.00770653	0.0691435	0.889523	0.416216	0.247971
YGR132C	PHB1	0.449473	0.167129	-0.859062	0.00771276	0.19615	0.758788	0.547548	0.236904
YNL169C	PSD1	0.541811	0.0893496	-0.837804	0.0077465	0.095943	0.877706	0.589783	0.193067
YOL108C	INO4	0.257021	0.26956	-0.616564	0.00777371	0.249932	0.588294	0.381987	0.258342
YJL130C	URA2	0.0612782	0.857043	0.912954	0.00779065	-0.16117	0.812318	-0.0193067	0.967882
YJR085C	---	0.341756	0.218747	-0.733099	0.00790608	0.538899	0.326205	0.611206	0.126599
YPL092W	SSU1	-0.40377	0.0790724	0.618539	0.00804881	-0.755079	0.104976	-0.78131	0.0153152
YPL154C	PEP4	0.722123	0.0961504	-1.1332	0.00804927	2.40583	0.00499779	1.92504	0.00330127
YPR159W	KRE6	-0.688568	0.015875	-0.779291	0.00806674	1.4377	0.01442	0.0302842	0.941688
YOL015W	IRC10	-0.655533	0.0135973	0.718002	0.00807101	0.209623	0.697369	-0.550722	0.143528
YJL044C	GYP6	-0.015182	0.950351	0.648485	0.00815203	-0.54196	0.266881	-0.286162	0.401724
YMR065W	KAR5	-0.0584963	0.807348	0.637303	0.00818113	-1.0784	0.0250962	-0.597697	0.0729091
YKR045C	---	-0.327871	0.274064	0.802238	0.00823084	-1.07616	0.075534	-0.865953	0.0363729
YJL104W	PAM16	0.344031	0.142388	-0.614074	0.0082686	-0.792405	0.08764	-0.0521719	0.874401
YLR030W	---	-0.956098	0.250479	-1.99032	0.00837636	1.45078	0.36344	-0.230711	0.864536
YPR124W	CTR1	2.50891	8.10568e-07	-1.19968	0.0083781	0.184123	0.836646	2.60098	0.000328235
YDL067C	COX9	0.429057	0.120781	-0.721081	0.00839232	-0.608011	0.263885	0.125052	0.746839
YPR145C-A	YPR145C-A	-0.937875	0.000714094	-0.751386	0.00841164	5.19311	8.96507e-18	1.65868	0.000142456
YMR286W	MRPL33	0.530234	0.0311686	-0.638322	0.00842056	-0.665626	0.168224	0.197421	0.569948
YPL159C	PET20	2.11688	1.32129e-07	-0.960271	0.00846085	-0.332581	0.644584	1.95059	0.000520685
YLR050C	---	-0.255881	0.393335	-0.801849	0.00850178	0.606411	0.316542	0.0473241	0.91273
YGL068W	MNP1	0.710712	0.0355378	-0.871398	0.00850187	-0.423503	0.518762	0.49896	0.293118
YJR092W	BUD4	-0.0550584	0.834104	0.696792	0.00855722	0.31724	0.547208	0.103562	0.781844
YBL090W	MRP21	0.39606	0.11664	-0.656975	0.00856005	-0.560133	0.260465	0.115994	0.744642
YIL083C	CAB2	-0.479429	0.0462201	0.644727	0.00865999	0.239539	0.624025	-0.35966	0.291993
YPL166W	ATG29	0.245452	0.44256	-0.837609	0.00868438	1.7012	0.0077135	1.09605	0.0224028
YHR025W	THR1	-0.732028	0.0164598	0.826117	0.00873808	0.176282	0.777751	-0.643887	0.136484
YPR201W	ARR3	1.06718	0.03068	1.27817	0.00880982	-2.2866	0.0192283	-0.0761234	0.900265
YPL082C	MOT1	-0.156247	0.510962	0.628864	0.00883102	0.134013	0.779202	-0.0892406	0.79114
YKL003C	MRP17	0.502296	0.0564883	-0.67994	0.00883305	-0.14171	0.783923	0.431441	0.249706
YGR197C	SNG1	0.511574	0.0342755	0.623141	0.00883497	1.02794	0.030549	1.02554	0.00344528
YNL277W	MET2	-0.305012	0.220254	-0.661622	0.00886063	0.246926	0.623474	-0.181549	0.609332
YKL138C	MRPL31	0.460518	0.0697131	-0.656025	0.00887375	-0.0112233	0.982109	0.454907	0.209345
YJL096W	MRPL49	0.76585	0.00777608	-0.733971	0.00889107	-0.251432	0.652106	0.640134	0.115879
YPR155C	NCA2	0.252759	0.240406	-0.560146	0.00890238	-0.299538	0.483326	0.10299	0.739461
YOL159C-A	YOL159C-A	-0.388761	0.106118	0.638547	0.00890833	-1.02455	0.0356198	-0.901036	0.00725984
YPL017C	IRC15	0.0146663	0.967494	-1.04211	0.00897336	3.0444	0.000138724	1.53687	0.0135895
YGL179C	TOS3	-0.527324	0.0213911	-0.608631	0.00901562	2.23378	1.98692e-06	0.589566	0.0859745
YNL305C	BXI1	-0.157911	0.534429	-0.669842	0.00908537	1.31015	0.0107151	0.497165	0.182
YLR100W	ERG27	-0.0283518	0.934508	-0.909871	0.00913759	1.27524	0.0662394	0.609266	0.224644
YGR239C	PEX21	0.241613	0.423629	-0.784193	0.00927546	0.270926	0.650861	0.377076	0.384797
YIL139C	REV7	-0.030818	0.886739	0.564276	0.00931493	-0.992483	0.0221125	-0.52706	0.0803474
YNL333W	SNZ2	0.232766	0.539015	-0.987942	0.00934428	0.6105	0.416843	0.538016	0.324416
YPL085W	SEC16	-0.281838	0.297533	0.714335	0.00935668	0.761777	0.16396	0.09905	0.798429
YNR037C	RSM19	0.204471	0.382102	-0.605298	0.00943644	0.524928	0.258783	0.466935	0.16757
YMR134W	ERG29	-0.0987626	0.665772	-0.597304	0.00950212	0.296094	0.518788	0.0492846	0.880764
YPR165W	RHO1	-0.124556	0.72325	-0.926173	0.00954751	1.22875	0.0836218	0.489821	0.337183
YML009C	MRPL39	0.647506	0.0148598	-0.675073	0.00958287	-0.611902	0.238603	0.341555	0.363134
YER095W	RAD51	0.0528331	0.809973	-0.570202	0.00959104	0.859576	0.0505508	0.482621	0.131907
YBR105C	VID24	0.28864	0.31063	0.733978	0.00959656	-0.389293	0.489428	0.0939933	0.813871
YKL086W	SRX1	-1.40151	0.0168984	-1.48968	0.00966327	0.0457908	0.983883	-1.37861	0.145292
YGR209C	TRX2	0.789988	0.063576	-1.08069	0.00966354	0.664038	0.420335	1.12201	0.0675363
YML050W	AIM32	0.847107	0.00118113	-0.662115	0.00972701	0.236947	0.642973	0.965581	0.012546
YDR191W	HST4	0.158322	0.491572	0.593468	0.00982906	-0.819613	0.0741197	-0.251485	0.434124
YHL024W	RIM4	-0.473474	0.41888	-1.45606	0.00990812	1.39295	0.224485	0.223003	0.809229
YLR296W	---	0.451031	0.525255	-1.74564	0.00993983	-0.055846	0.975382	0.423108	0.724409
15S_rRNA	---	-1.00813	0.0294117	1.2457	0.00997026	-0.894179	0.348393	-1.45522	0.023953
YKL105C	SEG2	-0.070419	0.735978	0.540596	0.0100525	0.295571	0.480318	0.0773666	0.794951
YLR082C	SRL2	0.0807262	0.713359	0.566087	0.0100601	-0.549478	0.210451	-0.194013	0.529375
YLR104W	LCL2	0.0648356	0.780135	-0.598044	0.0101448	0.68962	0.137373	0.409646	0.227217
YLR263W	RED1	-0.184805	0.464585	0.655204	0.0102275	-0.75631	0.137193	-0.56296	0.111036
YLR106C	MDN1	-0.224437	0.566568	1.02737	0.0102451	-1.06485	0.179027	-0.756864	0.164689
YJL042W	MHP1	-0.291414	0.187243	0.574634	0.0102834	1.3446	0.0027136	0.380885	0.235256
YGR177C	ATF2	-1.30155	2.89738e-06	0.742902	0.0102861	1.8387	0.00155478	-0.382204	0.340724
YGL038C	OCH1	-0.85212	0.000803726	-0.672045	0.0103754	1.89478	0.000326094	0.0952709	0.797857
YMR015C	ERG5	-0.0218835	0.94793	-0.867748	0.0103926	2.01306	0.00305318	0.984647	0.0471338
YDR036C	EHD3	0.283166	0.250099	-0.626357	0.0104813	0.156524	0.747976	0.361428	0.30437
YBR213W	MET8	0.00153537	0.995872	-0.760718	0.0106243	0.00342258	0.995399	0.00324666	0.994096
YPL183W-A	RTC6	0.595481	0.0236618	-0.659193	0.0107204	-0.315563	0.539468	0.4377	0.239994
YER132C	PMD1	-0.284974	0.216237	0.595386	0.0107213	-0.0832359	0.857982	-0.326592	0.316675
YMR114C	YMR114C	0.2854	0.248614	-0.627602	0.0107344	1.12165	0.0225674	0.846225	0.0220434
YOL125W	TRM13	-0.380592	0.225355	0.817695	0.010746	-0.909489	0.153691	-0.835336	0.0564719
YDL173W	PAR32	-0.218665	0.388038	-0.653842	0.0108378	0.799505	0.118075	0.181087	0.620097
YBR003W	COQ1	0.358668	0.179721	-0.67189	0.0112633	0.389904	0.459908	0.55362	0.149768
YHR084W	STE12	-0.374846	0.165567	0.698129	0.0112956	-0.524253	0.338916	-0.636973	0.093075
YNL264C	PDR17	-0.224737	0.285909	0.539087	0.0113001	0.105174	0.804175	-0.17215	0.564731
YDR464W	SPP41	-0.0924246	0.723407	0.667386	0.0113055	0.0100565	0.984681	-0.0873964	0.812947
YKL085W	MDH1	0.711148	0.028732	-0.803925	0.0114578	-0.279744	0.657422	0.571276	0.211644
YER121W	---	0.108859	0.808896	-1.14152	0.0114948	1.69324	0.0619716	0.955479	0.183363
YLL005C	SPO75	-0.603652	0.32917	1.52422	0.0115091	-0.52899	0.67045	-0.868147	0.246833
YOR092W	ECM3	-0.857386	0.000167016	0.592239	0.0115475	0.794703	0.0894023	-0.460034	0.157498
YNL111C	CYB5	-0.0513456	0.881158	-0.877527	0.0115838	0.363349	0.597686	0.130329	0.789988
YJL218W	YJL218W	1.42389	0.00321962	1.18804	0.0116089	-2.14628	0.0224935	0.350747	0.573424
YER004W	FMP52	0.29781	0.262244	-0.665922	0.0116605	1.01421	0.0542085	0.804913	0.0370441
YMR055C	BUB2	0.14479	0.575127	0.650846	0.0117477	-1.67721	0.00120009	-0.693813	0.0503914
YER172C	BRR2	-0.0316255	0.893197	0.595869	0.0118317	-0.531481	0.260034	-0.297366	0.367634
YPL049C	DIG1	-0.571789	0.0280084	0.671091	0.0118586	0.746545	0.159956	-0.198516	0.593887
YGR068C	ART5	-0.320933	0.242741	0.702171	0.0118795	-0.920463	0.0981056	-0.781165	0.0415691
YBR104W	YMC2	-0.28638	0.245132	0.628317	0.0119907	-0.158563	0.75008	-0.365661	0.292743
YGR014W	MSB2	-0.79776	0.00338292	0.705346	0.0120062	0.864636	0.122154	-0.365442	0.348156
YHR097C	YHR097C	-0.965934	7.19551e-06	-0.556699	0.0120193	1.71308	0.000119845	-0.109392	0.728336
YNR013C	PHO91	-0.432499	0.10661	0.686326	0.0120959	-0.661061	0.224797	-0.763029	0.042121
YMR188C	MRPS17	0.447478	0.0968262	-0.667853	0.0121104	-0.444449	0.401578	0.225253	0.553082
YBR250W	SPO23	-0.421236	0.260959	0.943626	0.0121513	-1.11353	0.138662	-0.978001	0.0526846
YLR257W	YLR257W	-0.622257	0.0346517	-0.758513	0.0122699	1.36017	0.0245366	0.0578285	0.892187
YDR506C	GMC1	0.302472	0.291733	-0.714025	0.0123337	0.633751	0.266096	0.619347	0.14872
YLR133W	CKI1	0.185802	0.458169	-0.625143	0.0123596	0.368565	0.458966	0.370085	0.303914
YDR310C	SUM1	-0.092822	0.725649	0.666406	0.0125297	-0.479735	0.366456	-0.332689	0.369705
YDR143C	SAN1	-0.379371	0.111608	0.605065	0.0125804	-0.41022	0.395812	-0.584481	0.0812301
YPL117C	IDI1	0.437513	0.177283	-0.80117	0.0125972	0.189787	0.765715	0.532406	0.247863
YCR003W	MRPL32	0.542705	0.0426255	-0.656806	0.0126472	-0.543221	0.300541	0.271095	0.473004
YMR090W	---	0.0519129	0.827266	-0.594281	0.0126722	0.440231	0.354338	0.272028	0.429903
YPL097W	MSY1	0.666948	0.0128202	-0.652875	0.0127487	-0.229372	0.660203	0.552262	0.145461
YNL020C	ARK1	-0.313005	0.169936	-0.574065	0.0127579	0.971878	0.0348932	0.172933	0.60702
YOL109W	ZEO1	0.264388	0.444208	-0.859212	0.0128116	-0.54833	0.423056	-0.00977752	0.983865
YML058W	SML1	-0.106058	0.71954	-0.742923	0.0128571	0.721966	0.224233	0.254924	0.548064
YOL114C	---	-0.0158944	0.967692	-0.955069	0.0128859	0.529498	0.491127	0.248855	0.669796
YFR032C-B	---	-0.370246	0.245818	0.799749	0.0128966	-1.0385	0.105902	-0.889497	0.041519
YER185W	PUG1	-0.414566	0.366215	-1.12287	0.0129122	1.79889	0.0470837	0.484881	0.493307
YOR197W	MCA1	-0.469123	0.065983	-0.647516	0.012933	1.1046	0.0337456	0.083177	0.821814
YFL016C	MDJ1	0.137834	0.582426	-0.622815	0.0129362	0.607917	0.223453	0.441792	0.221251
YDR014W-A	HED1	-0.0463779	0.998256	-1.92639	0.0129779	4.19122	0.00661574	2.04923	0.131152
YOR142W	LSC1	0.539632	0.0634248	-0.710821	0.0129809	0.637592	0.26275	0.858427	0.0403052
YOR020W-A	---	0.156255	0.595785	-0.732038	0.0129961	0.927154	0.114433	0.619832	0.149353
YMR233W	TRI1	0.0535692	0.808493	0.549994	0.0130053	-1.07182	0.015501	-0.48234	0.11729
YPL130W	SPO19	-2.01953	6.82007e-09	0.895597	0.0130229	-1.29414	0.0725071	-2.6666	3.31392e-08
snR39B	---	-0.586384	0.262315	1.27908	0.0132267	-0.812158	0.436416	-0.992463	0.13741
YGL045W	RIM8	-0.282041	0.202215	-0.554363	0.013281	1.57095	0.000471239	0.503433	0.122211
YGR180C	RNR4	-0.326046	0.29287	0.782683	0.0132949	1.52045	0.0161362	0.434179	0.336301
YFL034C-A	RPL22B	-0.482886	0.0762108	0.688734	0.0133851	-1.22769	0.0273039	-1.09673	0.00384096
YBR287W	YBR287W	-0.608845	0.0109639	-0.60601	0.0133973	1.32356	0.00696938	0.0529332	0.879054
YGR194C	XKS1	0.407763	0.263925	-0.896705	0.0134371	1.40972	0.0511768	1.11262	0.0388466
YGR249W	MGA1	0.0872137	0.722991	-0.607821	0.0135374	0.846868	0.0849573	0.510648	0.160191
YER035W	EDC2	-0.220447	0.298344	-0.528147	0.013564	1.68886	8.5028e-05	0.623984	0.0469667
YDR508C	GNP1	0.530225	0.109954	0.8075	0.0135784	-0.619186	0.340484	0.220632	0.633455
YPR013C	CMR3	0.177659	0.488294	0.631447	0.0135998	-0.199756	0.694907	0.0777806	0.829445
YPL058C	PDR12	1.09426	0.00607765	0.945862	0.0137255	-1.84374	0.0162508	0.172391	0.74942
YEL066W	HPA3	0.0920129	0.68179	0.55315	0.0137366	-0.539174	0.228588	-0.177574	0.572733
YKL133C	---	0.320187	0.222623	-0.642084	0.0138537	0.382355	0.463151	0.511365	0.190189
YHR050W-A	---	0.158198	0.7218	-1.09047	0.014194	2.07144	0.0199527	1.19392	0.0874399
YLL066C	---	0.168563	0.595724	0.778648	0.01423	0.226844	0.720388	0.281986	0.527281
YDL085W	NDE2	0.214045	0.594837	-0.983605	0.014232	2.0703	0.00989419	1.2492	0.0458598
YOL027C	MDM38	0.167558	0.568655	-0.720288	0.0142818	0.000832968	0.998856	0.167974	0.686718
YAR031W	PRM9	-0.42562	0.399093	1.24484	0.0143717	0.403487	0.68938	-0.223876	0.742047
YNL115C	---	0.135221	0.601972	-0.63443	0.0143774	1.14367	0.0272476	0.707059	0.063305
YDR461C-A	---	0.975372	0.00309039	-0.789279	0.0146848	1.44323	0.0256791	1.69699	0.000732809
YBL101C	ECM21	-0.479326	0.0266591	0.536469	0.0146872	0.493085	0.260957	-0.232784	0.451383
YDR220C	---	0.338152	0.422607	-1.02124	0.0148659	1.25577	0.134925	0.966035	0.136229
YDR237W	MRPL7	0.539194	0.0592026	-0.684767	0.0148948	-0.440548	0.431135	0.318919	0.428044
YHR037W	PUT2	0.1936	0.594684	-0.888112	0.0149166	0.193591	0.788664	0.290395	0.574335
YBR096W	---	0.27045	0.415107	-0.804475	0.015095	0.586167	0.372635	0.563534	0.237988
YLR034C	SMF3	0.0916585	0.748181	0.695141	0.0151707	0.124177	0.827257	0.153747	0.704021
YOR386W	PHR1	0.670433	0.014275	0.650843	0.0151926	-0.606216	0.256465	0.367325	0.336305
YML091C	RPM2	0.600297	0.0530984	-0.73966	0.0152409	-1.31349	0.0309546	-0.0564455	0.895223
YGR220C	MRPL9	0.413779	0.124713	-0.646253	0.0153054	-0.329587	0.534391	0.248985	0.512825
YER115C	SPR6	-0.134543	0.590294	0.609671	0.0154255	-1.02655	0.041209	-0.64782	0.0626265
YER130C	COM2	-0.0394138	0.885677	-0.66815	0.0154626	0.738977	0.178925	0.330075	0.404064
YKR087C	OMA1	0.147615	0.517771	-0.550605	0.0156267	-0.225062	0.620422	0.0350841	0.91494
YDR343C	HXT6	-0.592112	0.0692754	0.802442	0.0156581	-1.42819	0.0313166	-1.30621	0.00361094
YHR032W	ERC1	-0.20134	0.52809	0.779339	0.0161499	-0.639367	0.320622	-0.521024	0.243306
YBR282W	MRPL27	0.651438	0.0218911	-0.669568	0.0161506	-0.458885	0.407688	0.421996	0.292939
YNR027W	BUD17	-0.254396	0.27353	0.564506	0.0163612	-0.423477	0.366373	-0.466135	0.153583
YER135C	---	-0.659844	0.156083	-1.11785	0.0164485	0.250573	0.791188	-0.534557	0.45299
YKL036C	YKL036C	1.04116	0.0848436	-1.42271	0.0164734	4.82059	2.68007e-05	3.45145	0.000319909
YMR315W-A	---	0.754365	0.224642	-1.44486	0.0164966	2.67028	0.0275899	2.08951	0.0410333
YKL185W	ASH1	-0.0298017	0.918149	0.700403	0.0165009	-0.114463	0.843724	-0.0870333	0.831545
YHR144C	DCD1	-0.266431	0.216435	0.522242	0.0165147	-0.851124	0.0505417	-0.691993	0.0218973
YML056C	IMD4	-0.509572	0.200308	0.982113	0.0165913	-1.6007	0.0499421	-1.30992	0.0178214
YIL167W	SDL1	0.114593	0.641896	0.589809	0.0167137	-1.3742	0.00535476	-0.572506	0.0933224
YDR051C	DET1	0.405639	0.0960331	-0.576274	0.01674	-0.808901	0.0925183	0.00118884	0.997225
YHR007C	ERG11	-0.385949	0.219268	-0.767627	0.0167698	1.85193	0.00404058	0.540014	0.241323
YMR081C	ISF1	-0.293735	0.279905	0.65659	0.0168185	-0.670008	0.221468	-0.628739	0.0985814
LSR1	---	0.460811	0.0803433	0.621315	0.0168249	-0.587854	0.256308	0.166884	0.650172
YLL062C	MHT1	0.562015	0.0800603	-0.755396	0.0168992	-1.08174	0.0862339	0.0211478	0.962436
YER039C	HVG1	-0.106604	0.71021	-0.687625	0.0169629	0.624727	0.277221	0.205759	0.628715
YGR112W	SHY1	0.272382	0.242682	-0.552101	0.0171972	0.0121924	0.978894	0.278478	0.41029
YBR135W	CKS1	-0.615576	0.00330704	0.509668	0.0172001	0.405839	0.341639	-0.412657	0.167195
YLR056W	ERG3	-0.744142	0.0170866	-0.766309	0.0173246	2.85072	1.39068e-05	0.681218	0.143387
YKL072W	STB6	-0.182963	0.39473	0.515943	0.0173584	0.318443	0.46164	-0.0237417	0.938262
YJL171C	YJL171C	-0.315119	0.27639	-0.699518	0.0175493	1.49454	0.0112476	0.432153	0.306395
YML004C	GLO1	0.181985	0.529987	-0.686849	0.0176569	1.15784	0.0451398	0.760904	0.0711875
YER050C	RSM18	0.463643	0.0764448	-0.612523	0.0176579	-0.35077	0.495201	0.288259	0.436253
YCR071C	IMG2	0.415505	0.0791653	-0.5542	0.0178198	-0.0822196	0.860114	0.374396	0.269082
YOL105C	WSC3	0.0977317	0.694499	0.589789	0.0178504	-0.480329	0.333164	-0.142433	0.683351
YIL125W	KGD1	0.247605	0.389258	-0.678543	0.0178569	0.790558	0.165996	0.642884	0.121177
YLR073C	RFU1	-0.272865	0.330841	0.673367	0.0178617	-0.957993	0.0912631	-0.751861	0.0546482
YLR312W-A	MRPL15	0.505892	0.0365576	-0.564183	0.0178715	-0.624257	0.189092	0.193763	0.570428
YPL033C	SRL4	-1.15554	0.0424797	1.32546	0.0179036	-0.368202	0.755847	-1.33964	0.0569943
YJL077W-A	---	0.349943	0.255593	-0.724125	0.017922	-0.0548431	0.928884	0.322522	0.479832
YOR289W	YOR289W	0.0169787	0.950638	-0.653485	0.0179255	1.3293	0.0160755	0.681628	0.0927888
YKR076W	ECM4	0.210935	0.399693	-0.590571	0.0179603	1.15744	0.0203822	0.789654	0.0323414
YKL053C-A	MDM35	0.745739	0.00990339	-0.667408	0.0179809	-0.555693	0.322695	0.467892	0.251286
YHR176W	FMO1	1.21395	1.41377e-06	-0.568884	0.0180367	-0.29248	0.542209	1.06771	0.00288338
YDR175C	RSM24	0.522587	0.0632832	-0.654334	0.0181488	-0.0872768	0.87419	0.478949	0.230246
YDR255C	RMD5	0.33824	0.271666	-0.722049	0.0182147	1.65955	0.00673116	1.16801	0.0115307
YJR155W	AAD10	-0.173241	0.441733	0.53572	0.0183399	0.353382	0.435322	0.00344983	0.991437
YAL030W	SNC1	0.198513	0.390307	-0.542497	0.0184477	0.781657	0.0891052	0.589341	0.0803048
YPL118W	MRP51	0.444905	0.179178	-0.771083	0.0186137	0.0217951	0.973252	0.455803	0.331295
YEL050C	RML2	0.52773	0.0528047	-0.630497	0.0186664	-0.12912	0.8088	0.46317	0.230251
YNL289W	PCL1	-0.302053	0.308417	-0.709052	0.0187057	0.694034	0.247575	0.0449643	0.916013
YLR450W	HMG2	-0.00175917	0.994449	0.60137	0.0188048	0.980221	0.0551626	0.488351	0.184338
YBL108C-A	PAU9	0.536957	0.317403	1.27546	0.0188113	4.91523	1.41634e-06	2.99457	3.04919e-05
YPL260W	---	0.0242359	0.942007	-0.787709	0.0189129	0.694554	0.297596	0.371513	0.437376
YHR178W	STB5	0.22933	0.293947	-0.510058	0.0189762	-0.101836	0.814555	0.178412	0.572915
YKL032C	IXR1	-0.143335	0.580762	0.614826	0.019008	0.255122	0.624945	-0.0157738	0.965883
YOL032W	OPI10	0.0891004	0.6863	-0.516969	0.0190507	0.60974	0.166205	0.39397	0.223262
YKL068W	NUP100	-0.12589	0.645193	0.646866	0.019129	-0.586099	0.286477	-0.418939	0.273761
YPR065W	ROX1	0.705996	0.0263428	-0.727413	0.0191528	0.0588267	0.923993	0.735409	0.103267
YOR150W	MRPL23	0.47631	0.0989025	-0.666483	0.0192512	-0.225953	0.690045	0.363334	0.373883
YER170W	ADK2	0.785764	0.00395132	-0.623247	0.019278	0.173827	0.743231	0.872678	0.0276624
YAL044C	GCV3	0.170345	0.578651	0.716635	0.0194707	-0.298103	0.624792	0.0212936	0.960609
YPL152W	RRD2	0.194604	0.452542	-0.603474	0.0194811	0.656045	0.202767	0.522627	0.162687
YDR001C	NTH1	0.0907674	0.731776	-0.61916	0.0195661	1.74599	0.00105152	0.963765	0.0137368
YIL057C	RGI2	-0.518857	0.591295	1.85537	0.0196099	-1.67654	0.324794	-1.35713	0.0993516
YKL187C	FAT3	0.269807	0.286598	0.587573	0.0197966	-0.22536	0.65403	0.157127	0.660592
YLL053C	YLL053C	1.43507	3.28724e-06	-0.677927	0.0199145	-1.49643	0.0102857	0.686859	0.10505
YDR518W	EUG1	-0.214044	0.428201	0.636934	0.0199243	1.71711	0.00177876	0.64451	0.103429
YGR154C	GTO1	0.0592842	0.813875	-0.586376	0.0199554	0.569509	0.257793	0.344039	0.355789
YPR035W	GLN1	-0.923343	0.00307424	0.751458	0.0200503	0.610331	0.341992	-0.618178	0.164216
YOL158C	ENB1	2.90052	7.11807e-15	0.775396	0.0202298	-2.25169	0.000796962	1.77467	0.000291033
tR(ACG)E	---	-0.273573	0.677986	-1.52626	0.0202744	-1.37273	0.310397	-0.959939	0.38322
YBL061C	SKT5	-0.177646	0.470523	0.577006	0.0203513	-0.48982	0.32318	-0.422556	0.22113
YNR074C	AIF1	0.500248	0.0329349	-0.535304	0.0204501	-1.24125	0.00727101	-0.120376	0.713309
YGR256W	GND2	0.11746	0.668187	-0.634409	0.0204762	0.341699	0.531842	0.288309	0.476529
YDR253C	MET32	0.560439	0.03488	-0.606302	0.0205331	-0.63773	0.222512	0.741574	0.0261895
YBR218C	PYC2	-0.126367	0.669722	0.693727	0.0205475	-0.812805	0.173055	-0.53277	0.197425
YGR203W	YCH1	-0.392447	0.136415	0.618422	0.0207685	1.03713	0.0521788	0.126116	0.740322
YMR194C-A	---	0.54376	0.226306	-1.02999	0.0208428	1.42038	0.111586	1.25395	0.0702784
YDR296W	MHR1	0.584204	0.0199204	-0.568824	0.0208576	-0.191484	0.696362	0.488462	0.170518
YLR425W	TUS1	-0.328793	0.142936	0.525228	0.0208737	0.227164	0.616315	-0.215212	0.500545
YHR209W	CRG1	0.235425	0.368643	-0.601962	0.020965	1.60294	0.00215145	1.0369	0.00854665
YMR034C	---	0.419634	0.155558	-0.676126	0.0209871	0.0267967	0.963188	0.433032	0.3192
YIL156W-B	---	0.610722	0.0184798	-0.589054	0.020992	0.286289	0.574017	0.753866	0.0474392
YIL062C	ARC15	-0.217651	0.502035	-0.759315	0.0210663	1.01849	0.120342	0.291595	0.533927
YJR138W	IML1	-0.103413	0.626572	0.49283	0.0211629	0.235541	0.580803	0.0143577	0.962192
YDR115W	---	0.589075	0.0381981	-0.642822	0.0212061	-0.300243	0.588831	0.438954	0.275194
YBR162W-A	YSY6	-0.199684	0.468087	-0.641709	0.0212309	0.471805	0.39497	0.0362187	0.926863
YPL222W	FMP40	0.0757293	0.771192	-0.600974	0.0212365	1.11306	0.032783	0.632258	0.09514
YBR107C	IML3	0.042774	0.857982	-0.550469	0.0212846	-0.534279	0.263292	-0.224366	0.516727
YNL142W	MEP2	-0.831394	5.84875e-05	0.488645	0.0212946	-0.440516	0.298346	-1.05165	0.000313709
YDL199C	---	0.0330626	0.901763	-0.618204	0.0213059	0.79687	0.137522	0.431497	0.282001
YNL137C	NAM9	0.517792	0.106073	-0.726103	0.0214493	-0.258876	0.679846	0.388354	0.389629
YPR078C	---	-0.603329	0.249668	1.17848	0.0215228	-1.69952	0.0985931	-1.45309	0.0258016
YCL021W-A	---	0.232164	0.569874	0.937582	0.0215796	-0.276311	0.734364	0.0940087	0.865476
YOR358W	HAP5	0.295915	0.248917	-0.585186	0.0217844	1.16911	0.0219339	0.88047	0.0215721
YLR179C	---	0.459416	0.144585	0.713423	0.0217899	-0.0683599	0.911894	0.425236	0.338824
YDR185C	UPS3	0.106051	0.722378	-0.683709	0.0217988	0.42238	0.478434	0.31724	0.478156
YHL020C	OPI1	0.00126742	0.995982	-0.576887	0.0219175	-0.465512	0.35349	-0.231488	0.512363
YFR007W	YFH7	0.226346	0.33247	-0.53258	0.0219518	0.261075	0.573558	0.356884	0.293878
YGL035C	MIG1	-0.152951	0.577641	0.636128	0.0219574	0.0243898	0.964778	-0.140757	0.717196
YIL093C	RSM25	0.655749	0.0147387	-0.602375	0.0219809	-0.12582	0.810185	0.592839	0.120335
YDL185W	VMA1	-0.0162956	0.958686	0.724647	0.0222431	0.476743	0.449243	0.222076	0.620978
YIL157C	COA1	0.467892	0.0685045	-0.578278	0.02241	0.108312	0.829996	0.522047	0.155478
YGL129C	RSM23	0.370367	0.171444	-0.610601	0.0227669	-0.0937067	0.860676	0.323514	0.399606
YDR486C	VPS60	0.0284127	0.898202	-0.506523	0.0228072	0.0100941	0.981848	0.0334598	0.916199
YMR300C	ADE4	-0.85956	0.00801348	0.763453	0.022825	-0.874541	0.190044	-1.29683	0.00434469
YDR276C	PMP3	0.487636	0.160533	-0.78122	0.0228265	-0.426659	0.531189	0.274306	0.573437
YIL166C	---	0.0685957	0.755825	-0.501546	0.0229672	-0.284164	0.518703	-0.0734865	0.816915
YPL104W	MSD1	0.614436	0.0227531	-0.600258	0.0231177	-0.0500294	0.9243	0.589421	0.123979
YPR091C	NVJ2	0.127309	0.589482	-0.534887	0.0232028	0.137652	0.769501	0.196134	0.561932
YNR036C	MRPS12	0.38459	0.139945	-0.584746	0.0232789	0.0961592	0.85138	0.432669	0.243841
YNL122C	---	0.647477	0.00931351	-0.553783	0.023296	-0.565337	0.246107	0.364808	0.304164
YKL142W	MRP8	0.255463	0.455408	-0.77449	0.0233049	1.26576	0.0631255	0.888342	0.0754987
tE(UUC)G1	SOE1	0.692363	0.122865	-1.01077	0.0234855	-0.785851	0.38308	0.299437	0.656415
YJR034W	PET191	0.661686	0.02637	-0.661929	0.0235196	-0.273994	0.638156	0.524689	0.219381
YLL057C	JLP1	0.454423	0.263591	-0.9137	0.0235392	0.815009	0.309936	0.861927	0.152131
YDR453C	TSA2	-0.548474	0.0176771	-0.531756	0.0236163	2.05438	1.4029e-05	0.478716	0.165793
YGR133W	PEX4	-0.102435	0.669108	-0.544315	0.0236807	0.597221	0.214017	0.196175	0.578642
YBR071W	YBR071W	-0.294373	0.186414	-0.509692	0.0237285	1.66457	0.000236553	0.537913	0.102443
YCR004C	YCP4	0.417585	0.125329	-0.608745	0.0237376	0.434338	0.417969	0.634754	0.104682
YBR020W	GAL1	-0.5666	0.0694527	0.718609	0.0237405	-0.252785	0.689971	-0.692993	0.114067
YLR031W	---	-0.0649125	0.926413	-1.38764	0.0239133	1.52063	0.22457	0.695402	0.501591
YLR047C	FRE8	0.242149	0.266956	0.489731	0.0239517	-0.053276	0.901966	0.215511	0.485973
YKL007W	CAP1	-0.102447	0.737486	-0.696743	0.0239676	1.29936	0.0351338	0.547231	0.219242
YOR230W	WTM1	-0.555276	0.103757	0.791549	0.0239679	2.2581	0.0014059	0.573774	0.254868
YDL054C	MCH1	-0.171261	0.420838	-0.483812	0.023989	0.132968	0.755935	-0.104777	0.732917
YCR093W	CDC39	-0.316295	0.256515	0.638949	0.0241187	0.124279	0.825495	-0.254155	0.519971
YNR059W	MNT4	-0.45631	0.0497228	-0.533472	0.0242575	1.02038	0.031137	0.053883	0.872914
YIL146C	ATG32	-0.279321	0.232	0.532676	0.0243027	-0.482896	0.30612	-0.520769	0.113083
YOR290C	SNF2	-0.207557	0.389115	0.548333	0.0244095	0.323103	0.505841	-0.0460054	0.893293
YFL012W	---	-1.40247	0.0332847	1.40937	0.0247009	-1.41713	0.26984	-2.11104	0.00587419
YKL093W	MBR1	-0.471125	0.25621	-0.922579	0.0247706	2.04342	0.012918	0.550584	0.38608
YDL222C	FMP45	-1.1257	0.00237265	-0.855901	0.02481	0.747656	0.325353	-0.751874	0.167957
YGR090W	UTP22	-0.047635	0.879861	0.712736	0.0249054	-0.673148	0.287072	-0.384209	0.382979
YJR124C	YJR124C	-0.0344345	0.880947	0.516847	0.0251204	-1.17141	0.0112222	-0.620138	0.0519214
YBL080C	PET112	0.746955	0.00481588	-0.579407	0.025226	0.118662	0.818073	0.806286	0.0354939
YGL226W	MTC3	0.535069	0.0642874	-0.638289	0.0253089	0.394167	0.488609	0.732152	0.0842275
YIR038C	GTT1	0.0170673	0.945329	-0.559266	0.0254403	2.19833	1.35588e-05	1.11623	0.00288719
snR76	---	0.216593	0.482387	0.687666	0.0254672	-1.42554	0.0205882	-0.496177	0.239798
YDR515W	SLF1	0.302812	0.168103	-0.486967	0.0254799	-0.450487	0.300741	0.0775684	0.804897
YKL124W	SSH4	-0.0656106	0.778638	-0.523212	0.0255464	0.327346	0.483983	0.0980622	0.773006
YLL038C	ENT4	0.0572519	0.816156	0.550591	0.0256111	-0.743415	0.131198	-0.314456	0.361733
YOL160W	---	-0.115366	0.915582	1.70095	0.0260075	-2.89338	0.0623055	-1.56205	0.0427593
YLR253W	MCP2	0.397199	0.125212	-0.569545	0.0261301	-0.323736	0.525823	0.23533	0.520233
YNL157W	IGO1	-0.367319	0.152928	-0.581193	0.0261383	1.0586	0.0426623	0.161981	0.663216
YDL045W-A	MRP10	0.430091	0.081393	-0.541021	0.0263879	-0.0972384	0.841392	0.381472	0.278535
YKL203C	TOR2	-0.0672609	0.754211	0.478959	0.0264877	0.289902	0.500894	0.07769	0.79993
YDR282C	---	0.462341	0.0507555	-0.51839	0.0266407	0.0819814	0.860513	0.503332	0.144766
YFL010C	WWM1	-0.232011	0.321266	0.52445	0.0266433	0.872075	0.065045	0.204027	0.544255
YOR286W	RDL2	0.6273	0.0275081	-0.617471	0.0267094	-0.465477	0.401791	0.394561	0.324535
YDL113C	ATG20	-0.123783	0.617006	-0.551883	0.0267331	1.4399	0.00392829	0.596165	0.102875
YLR466W	YRF1-4	0.587471	0.0845253	0.748869	0.0269122	0.0643754	0.924938	0.619659	0.192874
YDL080C	THI3	-0.0406539	0.885995	0.631369	0.026956	-0.385991	0.496925	-0.233649	0.557331
YBR126C	TPS1	-0.0348235	0.917735	-0.751634	0.0269812	2.20741	0.00127658	1.06888	0.033203
YDR347W	MRP1	0.521598	0.0543801	-0.589042	0.0271261	-0.020708	0.968911	0.511244	0.183896
YNL220W	ADE12	-0.073701	0.81463	0.701002	0.0271345	-0.533337	0.398003	-0.34037	0.439579
YPL170W	DAP1	0.0635183	0.84521	-0.721848	0.0271904	1.9266	0.00336471	1.02682	0.0330024
YNL074C	MLF3	-0.262959	0.261801	-0.523269	0.027385	0.370011	0.434126	-0.0779533	0.816419
YGL092W	NUP145	-0.238012	0.386106	0.613625	0.0274405	-0.430155	0.437658	-0.453089	0.240072
YER048W-A	ISD11	0.429128	0.139272	-0.632043	0.0274974	-0.34959	0.540282	0.254333	0.534319
YIR024C	INA22	0.429072	0.0748067	-0.524256	0.0276629	-0.02312	0.961301	0.417512	0.231333
YDL035C	GPR1	0.0734655	0.748451	0.504598	0.0276922	-0.450208	0.324845	-0.151638	0.637252
YNL073W	MSK1	0.236056	0.352769	-0.556287	0.0277243	0.341665	0.497634	0.406888	0.264426
YBR265W	TSC10	-0.113802	0.630409	0.524424	0.0277364	-0.317042	0.504561	-0.272323	0.413199
YHR153C	SPO16	0.68603	0.0647213	-0.808168	0.0278057	1.36587	0.0630456	1.36897	0.0153774
YPR113W	PIS1	-0.197913	0.475405	0.617414	0.0278227	-0.00176453	0.997487	-0.198795	0.612183
YBL081W	---	-0.280979	0.29259	0.594989	0.0279056	-0.788231	0.144358	-0.675094	0.0704837
YOR158W	PET123	0.332156	0.19904	-0.563365	0.0279466	-0.406881	0.425816	0.128716	0.724212
YIL065C	FIS1	0.124285	0.571796	-0.482243	0.027958	0.3693	0.399104	0.308935	0.331374
YBR122C	MRPL36	0.35269	0.177149	-0.568297	0.0280784	-0.541193	0.294223	0.0820937	0.82314
YIL073C	SPO22	0.844988	0.0238712	-0.81246	0.0282027	1.07357	0.147514	1.38177	0.01536
YGL083W	SCY1	-0.248295	0.263388	0.491753	0.0283165	-0.259103	0.562584	-0.377846	0.228616
YBR019C	GAL10	0.525161	0.261818	1.02068	0.0285404	-0.215712	0.816024	0.417305	0.49894
YCL033C	MXR2	0.0853023	0.739231	-0.561093	0.0285893	1.03074	0.0442849	0.69067	0.0465114
YML089C	---	0.818534	0.160942	-1.27084	0.0286361	-0.811937	0.49687	0.412566	0.648554
YMR158W	MRPS8	0.700746	0.00453517	-0.527415	0.0286783	-0.559033	0.245315	0.421229	0.227453
YDR408C	ADE8	-0.262208	0.313825	0.576549	0.0288804	-0.93418	0.076257	-0.729298	0.0445761
tD(GUC)O	---	0.839595	0.134192	-1.21423	0.0289167	0.301207	0.786229	0.990199	0.269736
YFR003C	YPI1	0.752264	0.013462	-0.647771	0.0289815	0.810952	0.170343	1.15774	0.00885006
YLL026W	HSP104	0.282869	0.317844	-0.614371	0.029009	1.01916	0.0697314	0.792451	0.0539556
YCL048W	SPS22	0.773307	0.0934964	1.00379	0.0290108	0.298724	0.748772	0.922669	0.139463
YMR169C	ALD3	0.90973	0.00175277	-0.615765	0.0290923	0.0279884	0.96009	0.923724	0.0275414
YDR041W	RSM10	0.62148	0.0541725	-0.690262	0.0291417	-0.377886	0.548231	0.432537	0.340972
YOR285W	RDL1	0.150945	0.629774	-0.683028	0.0291937	1.43767	0.0218051	0.86978	0.058116
YER129W	SAK1	-0.276672	0.265082	0.548646	0.0292114	-0.262036	0.601271	-0.40769	0.243672
YER093C-A	AIM11	0.42697	0.0935846	-0.549641	0.0292496	-0.363049	0.471295	0.245445	0.507164
YDR350C	ATP22	0.0764682	0.723391	-0.47089	0.0292561	0.425229	0.324085	0.289083	0.354691
snR5	---	-1.13299	0.0625716	-1.3344	0.0292682	-0.982242	0.418822	-1.62411	0.0818259
YPR164W	MMS1	-0.280733	0.193103	0.475448	0.0293423	0.403374	0.354308	-0.0790465	0.797445
YOR097C	---	0.0391692	0.871292	-0.526872	0.0294677	0.111776	0.816986	0.0950571	0.786951
YLR040C	AFB1	-1.03044	0.000109852	0.599914	0.0295605	-0.615143	0.262986	-1.33801	0.000357617
YIL152W	---	-0.0788992	0.756338	-0.554722	0.0295905	0.542018	0.287271	0.19211	0.608453
YDL010W	GRX6	-0.128367	0.64086	-0.603697	0.0296361	1.09269	0.0488561	0.41798	0.296321
YKR054C	DYN1	0.101153	0.649084	0.480921	0.0303566	0.364002	0.411523	0.283154	0.373337
YER061C	CEM1	-0.354598	0.17007	0.56814	0.0304613	-1.26956	0.0157108	-0.989376	0.00592501
YKR104W	---	0.0981298	0.788405	0.794468	0.0304914	-1.19182	0.104093	-0.497778	0.31993
YHL040C	ARN1	1.69215	3.39428e-07	-0.666055	0.0305163	-1.33186	0.0305506	1.02622	0.0238378
YPL036W	PMA2	-0.37671	0.200361	0.644672	0.0305543	-1.59949	0.00739887	-1.17646	0.00385036
YDR275W	BSC2	-0.325331	0.129707	0.470114	0.030564	-0.370768	0.39283	-0.510715	0.0917256
YER143W	DDI1	0.228759	0.315525	-0.489793	0.0306984	0.773614	0.0875845	0.615566	0.0630429
YEL020W-A	TIM9	0.620698	0.0409257	-0.642507	0.0307155	-0.78448	0.18569	0.228458	0.589123
YMR295C	---	-0.169744	0.576164	-0.663863	0.0307407	1.18777	0.0530058	0.424141	0.335529
YBR262C	MIC12	0.438409	0.0579887	-0.492043	0.0310509	-0.522942	0.251032	0.176939	0.589324
YGR032W	GSC2	-1.35108	1.67848e-06	-0.633138	0.0310793	3.84489	3.21923e-10	0.571363	0.17754
YDR116C	MRPL1	0.486258	0.068343	-0.56618	0.0311317	-0.208008	0.691096	0.382254	0.311606
YML087C	AIM33	0.799599	0.0096881	-0.650701	0.0311329	-1.30003	0.0314313	0.149583	0.731313
YMR175W	SIP18	0.00299723	0.995266	-0.944903	0.0311791	-0.384833	0.662828	-0.189419	0.778218
tN(GUU)K	---	0.611917	0.247303	-1.13211	0.0312326	-1.10289	0.302457	0.0604741	0.940709
YDR156W	RPA14	-1.07649	3.67543e-05	0.580399	0.0312826	0.0721269	0.892977	-1.04042	0.00484349
YAR071W	PHO11	0.125533	0.644878	0.586283	0.0313324	-0.959463	0.0778701	-0.354199	0.349907
YML116W-A	---	0.147801	0.832597	-1.70479	0.0313739	3.46528	0.028831	1.88044	0.169005
YML116W	ATR1	-0.244468	0.283552	0.495967	0.0314457	-0.860924	0.0616792	-0.67493	0.034057
YDR206W	EBS1	-0.144033	0.609992	0.613508	0.0314802	-0.468502	0.40956	-0.378284	0.339629
YDL180W	---	0.10029	0.639234	-0.459305	0.0315973	0.28016	0.511293	0.24037	0.436023
YGL006W	PMC1	-0.258325	0.352285	-0.604746	0.0316974	1.69901	0.00266163	0.591177	0.147085
YKL159C	RCN1	-0.631063	0.0131679	-0.5555	0.031748	0.859298	0.0964921	-0.201414	0.592222
YDR311W	TFB1	-0.215052	0.325477	0.47324	0.0320697	-0.547965	0.213857	-0.489034	0.111533
YBR050C	REG2	-0.93312	0.0130566	-0.813181	0.0322451	-0.280977	0.70984	-1.07361	0.0572797
YFR034W-A	---	0.252133	0.332253	0.554666	0.0322467	-0.726625	0.160192	-0.11118	0.759572
YJR148W	BAT2	-0.058683	0.834622	0.605571	0.0323119	-1.24434	0.0279028	-0.680853	0.0804887
YGR205W	TDA10	-0.0720813	0.784826	0.568219	0.0323148	0.154381	0.77049	0.00510919	0.989155
YHR036W	BRL1	-0.279688	0.204937	0.477249	0.0324274	-1.0225	0.0219793	-0.790936	0.0103054
YHR031C	RRM3	0.0849704	0.724295	0.515185	0.0324921	-0.376051	0.433878	-0.103055	0.760834
YBL043W	ECM13	1.00543	0.00160453	-0.65692	0.0325313	2.00013	0.00122092	2.0055	2.86075e-05
YBR128C	ATG14	0.383845	0.219796	-0.663765	0.0325437	1.29051	0.0377078	1.0291	0.0292124
YJR151C	DAN4	-1.01929	2.26939e-06	0.474057	0.0326521	2.59787	8.2789e-09	0.279642	0.377942
YOR238W	---	-0.250438	0.240383	0.459623	0.0328748	-0.325531	0.44906	-0.413204	0.170301
YJL025W	RRN7	-0.0353069	0.899521	0.598806	0.032895	-1.16983	0.0371353	-0.620221	0.109718
YMR011W	HXT2	0.541642	0.0858219	0.660644	0.0330666	1.37572	0.0265518	1.2295	0.00772326
Q0050	AI1	-1.70688	0.0469775	1.63965	0.033125	-2.60937	0.0963929	-3.01156	0.000563685
YIL098C	FMC1	0.567976	0.0236624	-0.525449	0.0332039	-0.420133	0.393701	0.35791	0.318313
YKL182W	FAS1	0.0868787	0.788754	-0.692532	0.0332198	1.83876	0.00490047	1.00626	0.0355022
YJR100C	AIM25	0.245936	0.261725	-0.463687	0.0332487	0.0398169	0.926986	0.265844	0.399952
YIL120W	QDR1	0.600519	0.0234235	0.556197	0.0332664	-1.36904	0.00886355	-0.0839994	0.817371
YKL170W	MRPL38	0.588693	0.0436617	-0.608608	0.0334485	-0.474761	0.405053	0.351313	0.391962
YGL012W	ERG4	0.235107	0.520901	-0.776456	0.0337274	1.44333	0.0482016	0.956769	0.0742623
YDR210W-B	---	-1.29237	0.00281814	0.931597	0.0337534	0.883451	0.31137	-0.850648	0.153236
YLL028W	TPO1	0.284145	0.30694	0.586337	0.0337946	-1.74909	0.00163629	-0.5904	0.121446
YIL015W	BAR1	0.698702	0.0757483	-0.827631	0.0338338	0.493841	0.526816	0.945623	0.11207
YPL221W	FLC1	-0.30448	0.332664	-0.677535	0.0340343	2.61873	5.55125e-05	1.00489	0.0327263
YGL039W	---	0.329279	0.244217	0.594054	0.0340867	0.109509	0.844491	0.384034	0.338084
YER155C	BEM2	-0.352564	0.16606	0.547807	0.0341856	-0.341767	0.507389	-0.523447	0.143882
YDR129C	SAC6	0.0660362	0.835506	-0.675455	0.0342977	1.0184	0.109668	0.575237	0.211297
YLR003C	CMS1	-0.265233	0.31034	0.560006	0.034465	-1.3141	0.0132313	-0.922282	0.0110785
YJR101W	RSM26	0.448649	0.114647	-0.592823	0.0345724	-0.645275	0.248637	0.126012	0.751762
YDR180W	SCC2	-0.213422	0.349208	0.485322	0.0347872	-0.00596256	0.989684	-0.216403	0.504179
YLR204W	QRI5	0.426797	0.0999813	-0.540575	0.0348169	-0.244458	0.632195	0.304568	0.408409
YLR099C	ICT1	-1.01208	3.20392e-05	-0.529713	0.0349404	2.85857	2.48031e-08	0.417205	0.249154
YCL012C	---	0.0841966	0.734233	-0.522478	0.0349874	-0.159283	0.747601	0.00455486	0.989931
YGR165W	MRPS35	0.380974	0.164027	-0.570761	0.0350104	-0.723604	0.180367	0.0191723	0.960064
YPL004C	LSP1	0.620889	0.0854596	-0.746333	0.0350728	0.304616	0.664936	0.773197	0.13317
YBR242W	---	-0.0635209	0.799735	-0.529612	0.0354697	-0.530157	0.291312	-0.328599	0.351777
snR19	snR19	-0.0678528	0.806018	0.580969	0.0355454	-1.63268	0.00318919	-0.884193	0.019294
YIR034C	LYS1	-0.340322	0.33092	-0.750168	0.0355575	0.393173	0.579157	-0.143735	0.773179
YBL088C	TEL1	-0.218731	0.317646	0.464024	0.0356766	0.0187181	0.966092	-0.209372	0.500395
YHR207C	SET5	-0.237926	0.270825	0.458227	0.0358158	0.319991	0.462647	-0.0779301	0.80016
YCL008C	STP22	-0.732531	0.00293714	0.528633	0.0358223	0.438024	0.383266	-0.513519	0.143975
YBR286W	APE3	0.395756	0.212799	0.659232	0.0359403	0.373467	0.550312	0.582489	0.198525
YOR362C	PRE10	0.40852	0.195442	-0.654392	0.0359737	0.947283	0.128018	0.882161	0.0535482
YNL271C	BNI1	-0.247511	0.301633	0.508403	0.0359765	0.232621	0.630344	-0.131201	0.699997
YBL086C	---	0.148599	0.540442	-0.507675	0.036017	-0.303321	0.53044	-0.00306174	0.993023
YNL130C	CPT1	0.412909	0.160079	-0.608956	0.0360314	-0.284699	0.622579	0.270559	0.514375
YGR084C	MRP13	0.254964	0.304413	-0.51707	0.036052	-0.310266	0.528197	0.0998308	0.776149
YOR128C	ADE2	-0.262809	0.423039	0.698629	0.036069	-0.946672	0.154127	-0.736145	0.107525
YPL059W	GRX5	0.272591	0.29249	-0.539032	0.0360826	0.173908	0.734391	0.359545	0.331041
YNL173C	MDG1	0.859233	0.0106564	-0.684245	0.0361826	-0.340041	0.601003	0.689212	0.148167
YJL172W	CPS1	-0.128681	0.570429	-0.477961	0.0362597	0.833612	0.0676821	0.288125	0.382229
YGL186C	TPN1	0.237529	0.44058	0.641915	0.0363701	-0.201189	0.741633	0.136935	0.752212
YLR259C	HSP60	0.583679	0.0849037	-0.694988	0.0366252	1.18799	0.0735719	1.17767	0.0170808
YGR031W	IMO32	0.0386676	0.85697	0.448136	0.0369451	-0.596848	0.164207	-0.259756	0.388467
YLR453C	RIF2	-0.299812	0.269887	0.57218	0.0369659	-0.838006	0.126165	-0.718815	0.0588069
YIL115C	NUP159	-0.181907	0.474653	0.535718	0.0371182	0.0637899	0.900871	-0.150012	0.677192
YNL029C	KTR5	0.144573	0.495058	0.440145	0.0372699	-0.80251	0.0575061	-0.256682	0.386666
YPL016W	SWI1	-0.082802	0.708125	0.462534	0.0374993	-0.347365	0.433739	-0.256485	0.410157
YOL007C	CSI2	-0.25687	0.270305	-0.489992	0.0375243	0.359803	0.444042	-0.0769686	0.81845
YGL077C	HNM1	0.136507	0.65144	-0.628081	0.0376141	-0.261916	0.663114	0.00554944	0.989598
YNR066C	---	-0.1054	0.731603	0.641556	0.0376195	-0.733112	0.234027	-0.471957	0.268783
YIL168W	---	0.00927331	0.9737	0.598352	0.0376992	-1.52914	0.00798386	-0.755299	0.0556581
YDR286C	---	0.387204	0.126845	-0.522065	0.0377563	-0.313555	0.532438	0.230426	0.531489
YMR293C	HER2	0.510971	0.0249664	-0.466448	0.037788	-0.271734	0.544704	0.375104	0.252959
YEL029C	BUD16	-0.01678	0.954721	0.617094	0.0378257	-0.340258	0.565182	-0.186909	0.652644
YNR031C	SSK2	-0.211456	0.343538	0.467778	0.0379738	0.175337	0.696608	-0.123788	0.696295
YMR262W	YMR262W	0.484757	0.0832532	-0.572916	0.0380808	1.66928	0.00259634	1.3194	0.00164984
YBL059W	---	0.689162	0.00906858	-0.537684	0.0383468	-0.321878	0.535311	0.528223	0.168548
YML053C	---	-0.244582	0.241344	0.436147	0.0384888	-0.537919	0.201311	-0.513542	0.0805818
YDL167C	NRP1	-0.296218	0.367625	0.691605	0.0385362	-1.35893	0.04203	-0.975685	0.0325225
YIL039W	TED1	0.125167	0.63031	-0.53736	0.0385811	-0.17214	0.739515	0.039097	0.915381
YJR079W	---	-1.19958	0.0396581	1.20153	0.0386262	-0.281336	0.818437	-1.34025	0.0720027
YBR052C	RFS1	0.461486	0.118662	-0.602904	0.0387084	0.456616	0.431946	0.689794	0.104378
YDR321W	ASP1	-0.44204	0.121358	0.60125	0.0387801	-0.884533	0.127696	-0.884306	0.0266101
YOL093W	TRM10	0.0494813	0.846846	0.530412	0.0388087	-1.41298	0.00605002	-0.657011	0.0636649
YJR022W	LSM8	0.485221	0.0936409	-0.591967	0.0388627	-0.333288	0.56122	0.318576	0.452894
YOR173W	DCS2	-0.0312323	0.912663	-0.587459	0.0389744	1.11067	0.0509511	0.524104	0.21444
YIR030C	DCG1	0.116168	0.766432	0.810504	0.0390221	-1.44767	0.0651633	-0.607665	0.250763
YKL094W	YJU3	0.262343	0.354944	-0.581797	0.0390325	0.253052	0.65222	0.388869	0.336383
YDR061W	---	0.275645	0.256956	-0.49816	0.0390391	0.20107	0.676209	0.37618	0.280623
YLR438W	CAR2	-1.02837	1.21783e-05	-0.499886	0.0391442	2.42103	8.32315e-07	0.18215	0.599889
YKL139W	CTK1	-0.0399843	0.869373	0.503404	0.0391874	-0.628755	0.196997	-0.354362	0.298077
YNL177C	MRPL22	0.460659	0.0938827	-0.558639	0.0392465	-0.201991	0.708346	0.359664	0.354904
YML011C	RAD33	0.196502	0.418045	-0.498097	0.0393025	0.387091	0.422578	0.390047	0.272833
YPR104C	FHL1	-0.00958536	0.96666	0.473449	0.039534	-0.106739	0.816023	-0.0629548	0.845949
YDR462W	MRPL28	0.529558	0.0141172	-0.436567	0.0396421	-0.0062933	0.988222	0.526411	0.0896197
YDR337W	MRPS28	0.462092	0.0749708	-0.525954	0.0396749	-0.432234	0.396682	0.245975	0.501428
YBR029C	CDS1	-0.0829005	0.764544	-0.573541	0.0396754	-0.256688	0.64395	-0.211244	0.588552
YER048C	CAJ1	-0.00619334	0.981607	-0.554392	0.0397873	0.275759	0.607819	0.131686	0.731013
YKR006C	MRPL13	0.613361	0.0265646	-0.556207	0.0399128	-0.368007	0.495254	0.429357	0.27052
YLR299W	ECM38	0.500539	0.0356939	-0.481602	0.0399395	0.96156	0.0402787	0.981319	0.0047828
YIL009C-A	EST3	-0.073769	0.735214	0.449706	0.040036	-0.518647	0.235757	-0.333093	0.278313
YKL084W	HOT13	-0.00472469	0.988097	0.651438	0.040054	-0.152897	0.808796	-0.0811732	0.855651
YAR035W	YAT1	-0.20468	0.592636	0.791933	0.0400825	0.512003	0.505281	0.0513213	0.924205
YCL001W-A	---	0.32996	0.610255	-1.31984	0.0400998	3.22149	0.0115264	1.9407	0.0675828
YOL129W	VPS68	-0.0196598	0.952212	-0.67738	0.0401095	1.31557	0.0461632	0.638123	0.181814
YNL269W	BSC4	1.19703	0.163637	-1.72449	0.0401827	0.534499	0.754008	1.46428	0.317312
YGL237C	HAP2	0.0130793	0.95627	-0.490209	0.0403479	0.424762	0.373833	0.22546	0.519915
YLL048C	YBT1	-0.214694	0.431432	0.565678	0.0404862	-0.986867	0.0736405	-0.708127	0.0625216
YDR148C	KGD2	0.224572	0.422255	-0.570648	0.0404865	-0.0327991	0.952862	0.208173	0.599458
YDR316W	OMS1	0.529879	0.0396924	-0.518223	0.0405925	-0.65094	0.197597	0.204409	0.572118
YDL161W	ENT1	-0.215827	0.36473	-0.492549	0.0406101	0.544958	0.256409	0.0566519	0.868587
YLR130C	ZRT2	1.81637	5.78707e-06	-0.755667	0.0407154	-0.180154	0.805982	1.72629	0.00223196
YLR440C	SEC39	-0.0837342	0.697953	0.443204	0.0408942	-0.545601	0.207626	-0.356535	0.240004
YMR098C	ATP25	0.316031	0.167307	-0.463721	0.0408987	-0.652678	0.149788	-0.0103085	0.974605
YBL016W	FUS3	-0.771774	0.00682754	0.600314	0.0409064	-0.13609	0.815934	-0.839819	0.0370618
YGL014W	PUF4	-0.331891	0.237744	0.583769	0.0409297	-0.255283	0.65359	-0.459533	0.245869
YDL126C	CDC48	0.554729	0.082388	-0.641086	0.0409315	1.6577	0.00845237	1.38358	0.0033279
YGR056W	RSC1	-0.309939	0.195962	0.496403	0.04096	-0.0409236	0.932692	-0.330401	0.329932
YNL252C	MRPL17	0.329131	0.192426	-0.510952	0.0410655	-0.612469	0.219905	0.0228962	0.94857
YJL034W	KAR2	0.209413	0.58165	-0.775437	0.0412387	2.23881	0.0034798	1.32882	0.0192734
YKL067W	YNK1	0.174818	0.510866	-0.54104	0.041265	1.03517	0.0508245	0.692405	0.0737699
YMR280C	CAT8	0.444981	0.2047	-0.710273	0.0414433	-0.16987	0.808231	0.360046	0.490052
YHR174W	ENO2	-0.285398	0.316058	0.588821	0.0415592	0.647276	0.261138	0.0382397	0.925206
YKR075C	YKR075C	0.534793	0.0552029	0.55815	0.0416362	1.81863	0.000973842	1.44411	0.000474739
YFL033C	RIM15	-0.514537	0.0434258	0.528572	0.0417056	0.0961599	0.852501	-0.466458	0.196992
YBR187W	GDT1	-0.444689	0.0794683	0.525821	0.04176	-0.454223	0.377874	-0.671801	0.0593973
YLR264W	RPS28B	-0.538155	0.0363927	0.5346	0.0418674	-1.32706	0.0117125	-1.20169	0.000798613
YKL217W	JEN1	0.120385	0.652218	-0.542118	0.0419098	-1.50658	0.00482279	-0.632905	0.09774
YDR099W	BMH2	0.346847	0.313364	-0.694162	0.0419836	0.885396	0.192974	0.789545	0.112114
YGR053C	---	0.580505	0.124791	-0.760034	0.0420153	0.989739	0.184871	1.07537	0.057276
YNL301C	RPL18B	-0.348371	0.225723	0.594566	0.0420374	-1.13468	0.0522763	-0.915713	0.0222043
tE(UUC)P	---	0.189544	0.802226	-1.448	0.0421232	-1.45922	0.31971	-0.540067	0.635989
YOR140W	SFL1	-0.121597	0.621601	0.504096	0.042183	0.0396131	0.936171	-0.10179	0.770729
YPR067W	ISA2	0.199245	0.351266	-0.432139	0.0422066	0.03377	0.936599	0.21613	0.482733
YER114C	BOI2	-0.273658	0.276557	0.517122	0.0423196	-0.302854	0.550979	-0.425085	0.23002
YJR051W	OSM1	0.062072	0.790023	0.473466	0.0423406	-0.148407	0.749712	-0.0121313	0.97059
YEL041W	YEF1	0.430366	0.0924747	-0.51369	0.0423552	1.50476	0.00300533	1.18275	0.00202828
YCR005C	CIT2	-1.01047	0.00284429	0.712658	0.0423832	2.24718	0.00152881	0.113122	0.819368
YHL016C	DUR3	0.0930315	0.719982	-0.525725	0.0425626	0.474568	0.359632	0.330315	0.389581
YMR008C	PLB1	-0.592215	0.0550936	-0.641199	0.0428033	2.74233	2.12323e-05	0.77895	0.0911698
YJL198W	PHO90	-0.337836	0.303958	0.676754	0.0430425	-0.599325	0.36806	-0.637498	0.166309
YJL080C	SCP160	-0.179149	0.561402	0.631345	0.0431107	0.340741	0.58337	-0.00877864	0.984044
YKR015C	---	0.210118	0.497553	0.624726	0.0433085	-1.40067	0.0235514	-0.490215	0.247806
YJL165C	HAL5	-0.393847	0.104888	-0.498627	0.0433733	0.505921	0.304366	-0.140886	0.685729
YGR061C	ADE6	-0.360804	0.323921	0.753888	0.0433982	-0.635622	0.391589	-0.678615	0.185399
YDR155C	CPR1	-0.0431628	0.904889	-0.735715	0.0434491	2.67796	0.000298211	1.29582	0.0172286
YCR033W	SNT1	-0.192455	0.441379	0.509803	0.0434973	0.154667	0.75866	-0.115122	0.745464
YJR016C	ILV3	-0.831715	0.0107476	0.679424	0.0435547	0.36889	0.581612	-0.64727	0.162311
YJR147W	HMS2	-0.0584168	0.876544	0.762924	0.0435593	-1.58009	0.0366912	-0.848461	0.100393
YNL005C	MRP7	0.431136	0.139633	-0.5813	0.0435656	-0.269668	0.638332	0.296302	0.471323
YKR097W	PCK1	0.29673	0.395061	0.700957	0.0437204	-1.48678	0.0325011	-0.446662	0.347703
YIR006C	PAN1	-0.696997	0.0141297	0.587932	0.0438297	1.54818	0.00815997	0.0770943	0.851551
YPR042C	PUF2	0.194234	0.383224	0.447004	0.0438771	-0.964957	0.0296661	-0.288244	0.353605
YCR036W	RBK1	0.0851909	0.721311	-0.480613	0.0441174	0.847617	0.0757159	0.508999	0.141888
YPR047W	MSF1	0.458696	0.0624009	-0.488487	0.0441388	0.0303415	0.949972	0.473867	0.179469
YKL201C	MNN4	-0.0515816	0.861146	-0.597246	0.0442145	0.155737	0.792145	0.0262869	0.949957
YOR298W	MUM3	-0.544112	0.0873725	0.64859	0.0442246	0.530407	0.409285	-0.278909	0.5354
YJL056C	ZAP1	0.769963	0.009235	0.577867	0.0443094	-0.60583	0.290266	0.467048	0.25739
YOR342C	---	-0.37605	0.201033	0.601725	0.0443879	-1.15091	0.0544315	-0.951504	0.0201825
YKL120W	OAC1	-0.278147	0.310327	0.558561	0.0445063	-0.377009	0.496184	-0.466651	0.225992
YBR018C	GAL7	-0.0312209	0.956948	1.0944	0.0446188	-1.40182	0.198059	-0.73213	0.305358
YML008C	ERG6	-0.6069	0.103126	-0.767051	0.0451397	2.29115	0.00303567	0.538676	0.327246
YGR232W	NAS6	0.0888562	0.693157	-0.450327	0.0453243	0.0292713	0.948016	0.103492	0.749078
YOL075C	---	-0.0796531	0.746994	0.496047	0.0456626	0.091583	0.853234	-0.0338616	0.923141
YKL107W	---	0.142762	0.755237	-0.916373	0.045876	1.84251	0.0448232	1.06402	0.136019
YBR268W	MRPL37	0.517401	0.0407742	-0.496252	0.0460163	-0.650631	0.190268	0.192086	0.590467
YMR120C	ADE17	-0.327045	0.301457	0.642327	0.0460403	-0.150273	0.8145	-0.402181	0.367702
YJL181W	---	0.0617153	0.785856	0.453241	0.0461234	-0.911709	0.0448795	-0.394139	0.215045
YNL241C	ZWF1	0.0587781	0.841381	-0.586539	0.0463412	2.26953	0.000139723	1.19355	0.00651783
YDR528W	HLR1	0.209182	0.366377	0.458914	0.0463774	-0.471214	0.305582	-0.0264251	0.935214
YLL039C	UBI4	1.24136	0.00180546	-0.753221	0.0463858	0.470967	0.530694	1.47685	0.00957531
YPL183C	RTT10	0.0823118	0.80047	0.650026	0.0464648	-1.08056	0.0973592	-0.457968	0.310812
YGR076C	MRPL25	0.486598	0.0275505	-0.432907	0.0465293	-0.772989	0.0755043	0.100103	0.748616
YMR024W	MRPL3	0.406876	0.126212	-0.522736	0.0465877	-0.15004	0.774479	0.331856	0.378202
ICR1	---	0.278878	0.327951	0.564967	0.0466247	1.33442	0.0186741	0.946087	0.0226144
YMR035W	IMP2	0.236969	0.30022	-0.452268	0.0467568	-0.688228	0.130219	-0.107145	0.743789
YGR089W	NNF2	0.581473	0.034924	0.536489	0.0470038	-0.795122	0.140393	0.183912	0.63125
YJR056C	---	-0.125928	0.614557	0.500077	0.047029	-0.775709	0.123054	-0.513783	0.142071
YJL093C	TOK1	0.0881887	0.689414	-0.437609	0.0471487	0.617696	0.160806	0.397037	0.213927
YKL061W	BLI1	-0.0841593	0.712621	-0.45524	0.0472138	0.173785	0.704424	0.00273299	0.99342
YER012W	PRE1	0.398751	0.193382	-0.600885	0.0473804	0.685864	0.25628	0.741683	0.0927447
YBR055C	PRP6	0.0940164	0.686705	0.461834	0.047383	-0.619796	0.182728	-0.215882	0.508219
YML103C	NUP188	-0.295333	0.245587	0.51094	0.0474729	-0.816425	0.112875	-0.703546	0.0478178
YGR021W	---	0.211272	0.331577	-0.428324	0.0478027	-0.346586	0.422633	0.0379791	0.90253
YOR340C	RPA43	-0.197718	0.576496	0.710001	0.0478653	-1.6202	0.0242512	-1.00782	0.0394577
YGL195W	GCN1	-0.290871	0.274884	0.534058	0.0479764	-0.196492	0.715085	-0.389117	0.300257
snR24	snR24	-0.758277	0.0343779	0.718883	0.0480997	-2.26751	0.0018787	-1.89203	0.000103155
YFR040W	SAP155	0.00929208	0.971709	0.519373	0.0481501	-0.0928971	0.859258	-0.0371565	0.920017
YNL012W	SPO1	0.517255	0.0966047	0.609859	0.0482686	-0.710043	0.249597	0.162233	0.706879
YGL143C	MRF1	0.33429	0.130972	-0.432914	0.0482888	-0.157874	0.718377	0.255353	0.42061
YLR041W	---	1.65583	0.00557579	-1.19392	0.048408	2.56692	0.0332766	2.93929	0.00255611
YIL053W	GPP1	-0.468513	0.246153	0.817457	0.0484198	0.339489	0.679386	-0.298768	0.602945
YPL089C	RLM1	-0.357626	0.113818	0.452642	0.0484346	0.844771	0.0654364	0.0647598	0.84214
YHL036W	MUP3	-0.612245	0.0448071	-0.615982	0.0485193	-0.827777	0.183931	-1.02613	0.0175014
YOR354C	MSC6	0.458695	0.11514	-0.565692	0.0486455	-0.139061	0.80778	0.389164	0.34446
YBR028C	YPK3	-0.00688175	0.975891	0.449144	0.0487354	-1.01924	0.0254321	-0.516503	0.102544
YGR080W	TWF1	-0.107132	0.649566	-0.466924	0.049019	0.715907	0.130899	0.250822	0.462003
YDR259C	YAP6	0.926021	6.91613e-05	-0.445311	0.0490777	0.846668	0.0613441	1.34936	8.80751e-05
YDR141C	DOP1	-0.202326	0.387137	0.464632	0.0491529	0.43369	0.357572	0.0145187	0.96532
YFR045W	---	0.229252	0.341235	-0.470796	0.0494641	-0.36784	0.442507	0.045332	0.896594
YCR091W	KIN82	-0.0628147	0.805878	0.504331	0.0495417	0.354907	0.488544	0.114639	0.754036
tM(CAU)O2	EMT2	-0.73434	0.104547	-0.889853	0.0496111	0.21278	0.817373	-0.627949	0.360062
YDL072C	YET3	0.108095	0.715849	-0.583007	0.0496716	1.11257	0.0609941	0.664381	0.12372
YKL215C	OXP1	0.162397	0.44365	0.414563	0.0497342	0.256696	0.542863	0.290745	0.337621
YER174C	GRX4	0.485919	0.313476	-0.937568	0.0497357	-1.4661	0.123362	-0.247132	0.709743
YFR030W	MET10	0.023437	0.940117	-0.614578	0.0498186	1.65776	0.00841618	0.852316	0.0429077
YDL154W	MSH5	-0.0391912	0.878296	0.502926	0.0498708	-0.633934	0.215899	-0.356158	0.321978
YBR146W	MRPS9	0.328495	0.231134	-0.532726	0.0499582	-0.161847	0.765094	0.247572	0.523426
YKL192C	ACP1	0.322754	0.278049	-0.578243	0.0499642	0.153475	0.793893	0.399491	0.344976
YMR042W	ARG80	-0.542889	0.0838723	0.628256	0.0500828	-0.996011	0.11981	-1.04089	0.0177312
tQ(UUG)H	---	1.19889	0.183219	-1.75814	0.0500932	-0.546801	0.803699	0.92549	0.539136
YBL004W	UTP20	-0.375129	0.307174	0.733651	0.0502533	-1.49935	0.0455045	-1.1248	0.027339
YIL041W	GVP36	0.077654	0.783221	-0.553063	0.050285	0.451525	0.422729	0.303416	0.452285
YER142C	MAG1	0.68458	0.00628192	-0.480834	0.0503182	0.795149	0.10542	1.08215	0.00343902
YGL234W	ADE5,7	-0.57635	0.154612	0.815011	0.0503226	-0.476195	0.564367	-0.814448	0.152357
YLR350W	ORM2	-0.633011	0.0148177	-0.5206	0.050329	1.33006	0.0126041	0.0320187	0.932235
YNR040W	YNR040W	1.02037	1.07246e-05	-0.436787	0.0504923	-0.216462	0.627501	0.912143	0.00582284
YDR393W	SHE9	0.368292	0.115299	-0.452054	0.0506651	-0.126462	0.784206	0.305061	0.36176
YGL230C	---	0.289232	0.655843	1.25951	0.050684	-0.875665	0.501698	-0.1486	0.853541
YGL159W	---	3.30827e-05	0.999812	0.429216	0.0507477	-1.01227	0.0213377	-0.506101	0.098016
YJR122W	IBA57	0.411128	0.0620661	-0.425132	0.0507517	-0.447299	0.303577	0.187478	0.550299
YLR223C	IFH1	-0.321338	0.346108	0.677549	0.0508625	-0.261656	0.704557	-0.452166	0.346473
YML002W	---	-0.0070243	0.973387	0.411777	0.0509069	-0.149649	0.722302	-0.0818486	0.783522
YPL254W	HFI1	-0.128799	0.63436	0.532826	0.0510418	-0.334414	0.539018	-0.296006	0.437001
YJL036W	SNX4	0.345051	0.203152	-0.523417	0.0511765	0.973779	0.0695661	0.83194	0.0348032
YKR099W	BAS1	-0.123348	0.659436	0.549962	0.051297	-0.22149	0.693681	-0.234093	0.552858
YOR154W	SLP1	0.0226309	0.922281	-0.452404	0.051339	-0.839393	0.0705803	-0.397066	0.224462
YGR041W	BUD9	0.383086	0.148858	0.511821	0.0514613	0.450142	0.390736	0.608157	0.110354
YKL134C	OCT1	0.261906	0.263209	-0.451924	0.0519025	-0.140837	0.761576	0.191488	0.56821
YMR182W-A	---	0.323182	0.615763	-1.24821	0.0520787	1.0857	0.398608	0.866033	0.386398
YGR101W	PCP1	0.206668	0.33691	-0.415817	0.0520928	0.0288899	0.946088	0.221113	0.474453
YFR027W	ECO1	0.312644	0.283614	-0.562285	0.0523613	0.772021	0.182831	0.698655	0.110039
YML128C	MSC1	-0.201178	0.37139	-0.440256	0.0524892	0.549525	0.225603	0.0735846	0.820676
YKL079W	SMY1	0.105196	0.628293	0.420596	0.0525366	-0.635026	0.142975	-0.212317	0.485892
YMR164C	MSS11	0.156852	0.491623	0.440454	0.0526624	0.297766	0.511665	0.305735	0.347563
YPL232W	SSO1	-0.22468	0.463976	-0.602185	0.0526647	0.884809	0.153688	0.217725	0.622071
YJR015W	---	0.000129925	0.999466	0.414976	0.0527981	-0.862954	0.0440846	-0.431347	0.148951
YLR116W	MSL5	-0.148462	0.58799	0.535027	0.0528909	0.68041	0.217417	0.191743	0.625823
YNL081C	SWS2	0.675408	0.02487	-0.568805	0.0529884	-0.72185	0.21845	0.314483	0.455215
YBR239C	ERT1	-0.291577	0.210394	0.455352	0.0530047	-0.866602	0.0655342	-0.724878	0.026331
YGL236C	MTO1	0.193655	0.440823	-0.483721	0.0531564	-0.386426	0.439043	0.000441517	0.999015
YGL221C	NIF3	0.0764687	0.743944	-0.452473	0.0531793	-0.0769586	0.869094	0.0379894	0.909187
YJL204C	RCY1	-0.189689	0.414712	0.452577	0.0535042	-0.296279	0.526634	-0.337829	0.304232
tK(CUU)M	---	0.698954	0.365752	-1.47105	0.053543	0.129344	0.925485	0.763626	0.537996
YHR086W	NAM8	0.149851	0.520356	-0.448244	0.0537573	0.098628	0.831567	0.199165	0.550068
YPL133C	RDS2	0.0573352	0.799693	0.435901	0.0537881	-0.587941	0.192861	-0.236635	0.455118
YNL192W	CHS1	-0.440659	0.141044	-0.588628	0.053845	1.72606	0.00491599	0.422369	0.334919
YML046W	PRP39	-0.16278	0.458007	0.426078	0.0538637	-0.679092	0.124155	-0.502326	0.102182
YGR212W	SLI1	0.0218402	0.929617	0.477637	0.0539383	-0.315889	0.523198	-0.136104	0.698055
YOL115W	PAP2	-0.0636543	0.794402	0.472959	0.0540075	-0.774668	0.114249	-0.450989	0.186118
YNR001C	CIT1	0.374209	0.236137	-0.601637	0.0542335	0.751217	0.228112	0.749817	0.099422
YHR204W	MNL1	-0.296095	0.21808	0.468568	0.0542488	-0.0319979	0.947489	-0.312094	0.35898
YNL311C	SKP2	-0.30029	0.151574	-0.407272	0.0543304	0.927147	0.0285904	0.163284	0.592713
YHR016C	YSC84	0.306299	0.250657	-0.508909	0.0543651	1.3278	0.0122375	0.9702	0.0137605
YLR152C	---	-0.0812294	0.723348	-0.443295	0.054436	0.163391	0.722522	0.000466111	0.998875
YCR014C	POL4	-0.150189	0.486564	0.417658	0.0544865	-0.432645	0.318653	-0.366512	0.229189
YDL202W	MRPL11	0.428706	0.0809572	-0.465537	0.054636	-0.320236	0.507718	0.268588	0.439791
YJL210W	PEX2	0.274218	0.212099	-0.418931	0.0547267	-0.104798	0.809839	0.221819	0.480975
YDR406W	PDR15	0.739986	0.000816783	0.414058	0.054848	0.19464	0.651292	0.837306	0.00802335
YPL203W	TPK2	0.177424	0.589134	-0.629541	0.0548837	1.11823	0.0878506	0.736541	0.12303
YEL068C	---	0.215753	0.378746	0.467753	0.055303	-0.96122	0.0489498	-0.264857	0.439715
YJL070C	---	-0.270578	0.279665	-0.483391	0.0557801	0.925409	0.0670769	0.192126	0.600302
YJR137C	MET5	0.0802145	0.808935	-0.635947	0.0557806	1.04233	0.116359	0.601378	0.21036
YOR359W	VTS1	-0.238971	0.423662	0.578439	0.0558432	-0.136779	0.820412	-0.30736	0.465848
YGR065C	VHT1	0.574477	0.0163002	-0.448154	0.0558845	-0.981079	0.0364685	0.083938	0.801621
YFR018C	---	-0.210777	0.36741	0.451486	0.055885	0.856069	0.0698138	0.217258	0.518506
YDL204W	RTN2	-0.297368	0.246006	-0.49421	0.0559739	0.041313	0.936349	-0.276712	0.459808
snR63	---	-0.266611	0.524403	0.79912	0.0562188	-2.14931	0.0102992	-1.34127	0.0158804
YDR375C	BCS1	0.259945	0.275973	-0.452055	0.0563369	-0.0813839	0.86331	0.219253	0.518462
YOR095C	RKI1	-0.384904	0.221935	0.612227	0.0563391	-2.0666	0.00140659	-1.41821	0.00112963
YLR198C	---	-0.404202	0.681893	1.59271	0.0565542	-2.2007	0.200222	-1.50455	0.0921531
YOR161W-B	---	-0.829755	0.00498956	0.574116	0.0566176	0.506466	0.39908	-0.576521	0.170317
YER044C-A	MEI4	0.508633	0.313631	-0.956381	0.056846	-0.859314	0.398556	0.0789762	0.918262
YEL071W	DLD3	-0.496405	0.120255	0.621296	0.0571385	1.24072	0.057511	0.123953	0.788371
YPL072W	UBP16	0.542061	0.0493649	-0.516797	0.05725	-0.307642	0.571085	0.38824	0.329613
YML104C	MDM1	0.0532607	0.798798	0.396981	0.0574381	-0.157944	0.704987	-0.0257115	0.930726
YMR221C	---	0.105018	0.666346	-0.462077	0.0574802	-0.174076	0.719819	0.0179801	0.95847
YNL066W	SUN4	0.0429761	0.871892	0.506995	0.0575281	0.175992	0.740878	0.130972	0.729209
YJR066W	TOR1	-0.0870691	0.696005	0.425152	0.0575853	-0.011345	0.979762	-0.0927416	0.769441
YNL278W	CAF120	-0.595855	0.00455916	-0.405776	0.0576056	2.38778	3.35298e-08	0.598037	0.057048
YMR104C	YPK2	0.0294011	0.904769	-0.466889	0.0578978	0.764916	0.120014	0.411859	0.248685
YOR275C	RIM20	-0.111353	0.61491	-0.422004	0.0579798	0.242499	0.58529	0.00989627	0.975151
YDR438W	THI74	0.519926	0.101626	-0.591653	0.0581083	-0.163482	0.792618	0.438184	0.328722
YPL215W	CBP3	0.51263	0.104144	-0.587474	0.058205	0.0843527	0.891339	0.554807	0.21515
YOR181W	LAS17	-0.70423	0.0111106	0.537318	0.0582061	0.672567	0.234874	-0.367946	0.353806
YMR243C	ZRC1	1.06317	0.00151202	0.607377	0.0582856	-1.43569	0.0255059	0.345322	0.450645
YJR113C	RSM7	0.289223	0.248255	-0.470272	0.0583576	0.295876	0.550564	0.437161	0.223434
YPR200C	ARR2	1.47742	0.00309298	0.949301	0.0588898	-2.80861	0.0047731	0.0731126	0.902686
YDR093W	DNF2	-0.113536	0.665873	0.499692	0.0591758	0.0732732	0.889623	-0.0768998	0.836463
YHR182W	---	0.0668364	0.765317	0.422434	0.0591816	-0.562296	0.208741	-0.214312	0.496679
YNL121C	TOM70	0.324437	0.335626	-0.630343	0.0593342	-0.216037	0.745354	0.216419	0.648497
YDR194C	MSS116	0.471368	0.131237	-0.579575	0.0595334	-0.721681	0.239491	0.110527	0.799578
YHR113W	APE4	-0.204862	0.38344	-0.446631	0.05976	0.868674	0.0671051	0.229475	0.499856
YEL032W	MCM3	0.0681241	0.810179	0.534179	0.0599175	-0.348692	0.537877	-0.106222	0.78987
YBR099C	---	0.495242	0.20224	-0.724107	0.0601955	-0.344498	0.655663	0.322993	0.57156
YOL058W	ARG1	0.372321	0.281142	-0.642861	0.0602229	1.86622	0.00669309	1.30543	0.0108398
YBR026C	ETR1	0.70144	0.00500509	-0.458646	0.060253	0.164873	0.734995	0.783877	0.0295769
YHR003C	TCD1	-0.0435646	0.86627	0.487972	0.0603371	-1.17234	0.0242334	-0.629737	0.0794115
YHL002W	HSE1	-0.175983	0.47032	-0.461856	0.0603463	0.642905	0.19053	0.145469	0.678252
YBR060C	ORC2	-0.348997	0.158745	0.471439	0.0605506	-0.2534	0.613136	-0.475697	0.173101
YGR188C	BUB1	0.149771	0.526557	0.44265	0.0606101	-0.309044	0.511758	-0.00475079	0.988685
YMR103C	---	-0.118791	0.650743	-0.493353	0.0607367	0.846517	0.107564	0.304468	0.434222
YMR147W	---	0.0189581	0.949521	0.56505	0.0609518	-1.08846	0.071038	-0.52527	0.208936
YKL146W	AVT3	-0.0457977	0.84831	-0.450378	0.0609759	0.56799	0.236731	0.238197	0.489271
YBR169C	SSE2	-0.213598	0.342256	-0.424066	0.0613175	1.81085	7.14631e-05	0.691828	0.0386616
YER104W	RTT105	0.0289385	0.908342	-0.47066	0.0615831	0.83443	0.0974385	0.446153	0.23071
YBR065C	ECM2	0.275949	0.213827	0.411213	0.0618358	-0.0682831	0.876522	0.241808	0.441889
YIR028W	DAL4	-1.06743	0.0243614	0.894698	0.0622125	0.900891	0.345489	-0.616982	0.345208
YBR044C	TCM62	0.316815	0.185485	-0.441852	0.0622732	-0.321989	0.496156	0.15582	0.64596
YHR072W	ERG7	-0.280247	0.343658	-0.559533	0.0622909	0.379732	0.525514	-0.0903804	0.830335
YML131W	---	0.536829	0.0730472	-0.547916	0.0623607	0.0740951	0.899318	0.573876	0.177024
YHR011W	DIA4	0.287771	0.249595	-0.462274	0.0624714	0.85664	0.084261	0.716091	0.0517237
YCR006C	---	0.121474	0.724306	-0.641013	0.0624717	0.716231	0.297682	0.479589	0.350316
YDR342C	HXT7	-0.466176	0.217176	0.708938	0.0625783	-1.64507	0.0307547	-1.28871	0.0122574
YDR248C	---	-0.109898	0.613719	-0.407377	0.0626103	-0.266675	0.54171	-0.243236	0.435733
YKL137W	CMC1	0.729627	0.0081722	-0.500835	0.0626318	-0.636548	0.236111	0.411353	0.291124
YOL023W	IFM1	0.60224	0.0171581	-0.460591	0.0626426	-0.3327	0.500486	0.43589	0.223017
YOR028C	CIN5	1.2999	0.000125398	0.613931	0.0627635	-2.67665	5.42589e-05	-0.0384239	0.93095
YOR291W	YPK9	-0.214461	0.348507	0.429534	0.0628463	-0.400826	0.384622	-0.414874	0.197682
YAL060W	BDH1	-0.848412	0.001341	-0.506248	0.0628892	2.57399	3.33802e-06	0.438585	0.263327
YLR128W	DCN1	0.114664	0.662308	-0.486777	0.0632972	0.500608	0.339133	0.364968	0.344512
YDR482C	CWC21	-0.34752	0.135708	-0.437596	0.063301	0.78314	0.0964585	0.0440505	0.896944
YLR306W	UBC12	-0.150183	0.576262	0.501485	0.0633085	-0.933452	0.083836	-0.616909	0.100411
YNL199C	GCR2	-0.132036	0.589354	0.457373	0.0634244	-0.278335	0.571313	-0.271204	0.431127
YGL063W	PUS2	-0.198351	0.437743	0.477844	0.0634819	-0.396261	0.44087	-0.396481	0.27281
YHR030C	SLT2	-0.20746	0.402661	-0.464412	0.0635863	1.20934	0.0159131	0.39721	0.270616
YDL201W	TRM8	-0.211381	0.519179	0.615566	0.0636824	-1.57089	0.0183182	-0.996827	0.0280051
YDL097C	RPN6	0.271492	0.380812	-0.570642	0.0636885	0.725265	0.237449	0.634125	0.154917
YDL018C	ERP3	0.558432	0.0365816	-0.486513	0.063993	0.0732571	0.88876	0.59506	0.123068
YMR122W-A	YMR122W-A	-0.559359	0.0971775	-0.639691	0.0640726	2.70499	0.00012086	0.793136	0.11516
YGR146C-A	---	-0.442266	0.481408	-1.12055	0.0641268	0.898318	0.467272	0.00689319	0.994475
YHR177W	---	-0.269872	0.327755	-0.513706	0.0642757	-0.573798	0.301355	-0.55677	0.166656
YJR112W	NNF1	-0.138026	0.557419	0.43733	0.0645357	-0.573877	0.224734	-0.424965	0.199766
YNL132W	KRE33	-0.516286	0.185518	0.738614	0.0645454	-1.32183	0.0976675	-1.1772	0.0301789
YER094C	PUP3	0.274788	0.358017	-0.548222	0.0647784	0.725786	0.220523	0.637682	0.138494
YAR028W	---	-0.364986	0.131	0.452103	0.065032	-0.027516	0.955172	-0.378744	0.268895
YGR257C	MTM1	0.323469	0.190656	-0.451592	0.0650773	-0.347094	0.477551	0.149922	0.668818
snR43	---	0.331827	0.463625	-0.829596	0.0656694	-0.362859	0.689202	0.150397	0.823581
YOR338W	---	0.451791	0.230173	-0.684636	0.0656823	0.978205	0.187308	0.940893	0.0861014
YJL039C	NUP192	-0.1347	0.609864	0.488931	0.0660866	-0.39013	0.462306	-0.329765	0.37412
YGL250W	RMR1	0.258113	0.432938	-0.601837	0.066092	0.897618	0.169851	0.706922	0.142833
YIL006W	YIA6	-0.0719025	0.771461	-0.455828	0.0663804	-0.281845	0.570038	-0.212825	0.554474
YIL023C	YKE4	-0.180048	0.424157	0.41643	0.066511	-0.599506	0.186171	-0.479801	0.130047
YLR258W	GSY2	0.191961	0.4537	-0.467998	0.0665634	1.30795	0.0105315	0.845935	0.0247968
YBR170C	NPL4	0.154493	0.529669	-0.449395	0.0666166	0.912237	0.0626657	0.610612	0.0868177
YBR290W	BSD2	0.0512101	0.84417	-0.477897	0.066863	0.184289	0.723106	0.143355	0.699544
YNR004W	SWM2	-0.160558	0.576775	0.530689	0.0669374	-0.58771	0.309516	-0.454413	0.261236
YMR060C	SAM37	0.448311	0.0607602	-0.431536	0.0670475	-0.416924	0.375672	0.239849	0.479464
YNL257C	SIP3	-0.105694	0.641591	-0.417958	0.0671064	0.340552	0.455013	0.0645823	0.843354
YKL174C	TPO5	-0.382338	0.0782228	-0.402221	0.0676998	0.179162	0.683596	-0.292757	0.346358
YOL091W	SPO21	-0.522489	0.0288246	0.443646	0.0677518	-1.04493	0.0315669	-1.04496	0.00183045
YOR344C	TYE7	0.0162548	0.957082	0.553028	0.0680409	-0.117219	0.846059	-0.0423548	0.920837
YJL098W	SAP185	0.267078	0.361176	0.529832	0.0681413	-0.633493	0.274402	-0.0496691	0.90323
YOL082W	ATG19	0.613049	0.116204	-0.697782	0.0682299	0.999591	0.190168	1.11284	0.0496473
YLL025W	PAU17	0.420125	0.130445	0.502861	0.0683272	2.75786	6.76281e-07	1.79906	1.76898e-05
YCR076C	FUB1	-0.0841941	0.730121	-0.445959	0.0686366	0.60002	0.220234	0.215816	0.545735
YGR091W	PRP31	0.228717	0.315516	0.412515	0.0686812	-0.698768	0.12291	-0.120667	0.705908
YLR191W	PEX13	0.171373	0.447225	-0.408783	0.0687082	-0.570006	0.204191	-0.11363	0.724508
YLR382C	NAM2	0.338209	0.205192	-0.48083	0.0688	0.340727	0.518056	0.508572	0.183756
YLR407W	---	0.192717	0.435813	0.447747	0.0688593	-0.0336263	0.945387	0.175904	0.615058
YGL154C	LYS5	0.283669	0.316575	-0.511101	0.069484	0.41533	0.460438	0.491334	0.241135
YGR236C	SPG1	-2.19162	1.14677e-05	-0.928527	0.0695074	-2.60011	0.0111924	-3.49168	4.89735e-06
YDL052C	SLC1	-0.00452458	0.98703	0.506779	0.0696147	0.0516518	0.926089	0.0213013	0.956901
YKL070W	---	0.0299198	0.953896	1.18197	0.0698554	-2.75136	0.0330862	-1.34576	0.0685902
YLR444C	---	0.0275372	0.985535	1.66829	0.0700145	0.697379	0.728862	0.376227	0.713023
YER103W	SSA4	0.433488	0.105469	0.47788	0.0702903	0.178032	0.735356	0.522504	0.170031
YDR363W-A	SEM1	0.503374	0.0887287	-0.525921	0.0704814	0.269948	0.641401	0.638348	0.130874
YAL044W-A	---	0.302903	0.183099	-0.408043	0.0705151	0.0170014	0.969855	0.311403	0.342645
YOR186W	---	0.318563	0.516903	-0.883594	0.0706727	1.25618	0.200234	0.946651	0.214521
YOL045W	PSK2	-0.24635	0.286409	0.421823	0.0708314	0.216748	0.641878	-0.137976	0.67458
YDR017C	KCS1	-0.100593	0.680845	0.443995	0.0711401	-0.280375	0.567985	-0.24078	0.484535
YBR022W	POA1	0.316623	0.163956	-0.406662	0.0713086	-0.389229	0.387714	0.122008	0.708323
YKL126W	YPK1	-0.168215	0.606969	-0.596062	0.0713336	1.43229	0.0305986	0.547929	0.250536
YHR160C	PEX18	-0.457474	0.44915	-1.04141	0.0713651	1.88044	0.105221	0.482748	0.608444
YDL036C	PUS9	-0.0837016	0.738585	0.454553	0.0713764	-0.757159	0.132886	-0.462281	0.187586
YFL034C-B	MOB2	-0.223286	0.290067	0.383904	0.0713913	-0.180525	0.671168	-0.313548	0.293752
YBR197C	---	-0.146344	0.608261	0.516855	0.0717034	-0.700987	0.221471	-0.496837	0.214249
YDL179W	PCL9	-0.166727	0.514764	0.464298	0.0719193	-0.128931	0.80224	-0.231192	0.523008
YAL053W	FLC2	0.0142058	0.960828	-0.52201	0.07211	1.46178	0.0120856	0.745094	0.0783636
YOR132W	VPS17	-0.183625	0.395543	-0.391213	0.0723533	1.40217	0.00133329	0.51746	0.103253
YBR098W	MMS4	-0.0722086	0.769176	-0.442686	0.0729242	0.433923	0.378927	0.144753	0.686892
YLR359W	ADE13	-0.57099	0.0699176	0.578363	0.0729443	-0.592759	0.356583	-0.867369	0.049795
snR33	---	-0.162057	0.521134	0.45527	0.0729481	-1.20152	0.0180901	-0.762816	0.0306315
YMR223W	UBP8	-0.119724	0.626669	0.443724	0.0729888	-0.919756	0.0631764	-0.579602	0.0923652
YJL155C	FBP26	0.197634	0.387629	-0.407916	0.0731223	0.671519	0.139991	0.533393	0.109339
YBL023C	MCM2	0.141725	0.519216	0.392276	0.0734776	-0.388866	0.374356	-0.0527085	0.864762
YKR079C	TRZ1	-0.392539	0.245188	0.61559	0.0734951	-1.99953	0.0039228	-1.3923	0.00287802
YPL172C	COX10	0.65431	0.0185138	-0.48536	0.073529	-0.218004	0.686989	0.545308	0.165087
YGR029W	ERV1	0.416604	0.059246	-0.390056	0.073662	-0.276608	0.525531	0.2783	0.378538
YOR161C	PNS1	0.443593	0.081494	-0.450557	0.0737031	-2.84462	2.51368e-08	-0.978716	0.00556733
YFR012W	DCV1	2.01199	0.00762472	1.42791	0.073704	-1.52191	0.342254	1.25103	0.159587
YDL085C-A	---	-0.436373	0.0772357	0.448277	0.0738033	-0.275726	0.58176	-0.574236	0.100101
YML019W	OST6	-0.0104722	0.960344	0.376754	0.0739628	-0.548678	0.192894	-0.284811	0.335933
YER106W	MAM1	-0.772841	0.0914148	0.818957	0.0740319	-0.988959	0.281606	-1.26732	0.0397933
YKR095W	MLP1	-0.175052	0.446824	0.414313	0.0741112	0.0610365	0.895113	-0.144533	0.657732
YGR044C	RME1	-0.0988958	0.743706	0.543285	0.0745343	0.750194	0.217371	0.276201	0.525195
YLR320W	MMS22	-0.213975	0.351699	0.413238	0.0745731	-0.665084	0.151051	-0.546517	0.0903505
YPR112C	MRD1	-0.158825	0.672304	0.677094	0.0747162	-0.719379	0.341708	-0.518514	0.323099
YLL042C	ATG10	0.316568	0.328848	-0.574525	0.0748074	-0.318355	0.622225	0.157391	0.741775
YNR076W	PAU6	-0.0300008	0.95872	0.910725	0.0749753	-2.14458	0.0354219	-1.10229	0.0895685
YBL106C	SRO77	-0.937256	9.83794e-06	0.3864	0.075784	2.03166	3.74233e-06	0.0785724	0.79964
YPL057C	SUR1	-0.00718223	0.97967	-0.501585	0.075786	1.44605	0.0107469	0.715841	0.0820469
YBL018C	POP8	0.121263	0.601836	-0.411469	0.075916	-0.683024	0.140731	-0.220249	0.50837
YKR067W	GPT2	0.601408	0.0296615	-0.480673	0.0759275	0.566601	0.294685	0.884709	0.0268175
YOR130C	ORT1	-0.167548	0.522171	-0.468079	0.0760847	0.328028	0.533379	-0.00353461	0.992507
YNL283C	WSC2	-0.420268	0.0944692	-0.452973	0.0761953	1.20566	0.0185068	0.18256	0.616924
YGR271C-A	EFG1	0.146865	0.606236	0.503975	0.0762496	-1.70645	0.0028457	-0.706359	0.0713542
YOR171C	LCB4	0.126542	0.607653	-0.435845	0.0762753	-0.627042	0.201755	-0.186979	0.589483
YOR160W	MTR10	-0.50618	0.0630252	0.49205	0.076297	-1.10569	0.0465809	-1.05903	0.00534232
YNL202W	SPS19	0.207771	0.675477	0.875809	0.0763012	0.681532	0.492163	0.548537	0.414951
YLR065C	ENV10	-0.17442	0.419706	0.385981	0.0763314	-0.772413	0.0761579	-0.560626	0.0640318
YGR092W	DBF2	-0.0429911	0.851648	0.408482	0.0766367	0.359802	0.43478	0.13691	0.676309
YOR298C-A	MBF1	0.0463199	0.883013	-0.558503	0.0767086	0.728544	0.24718	0.410592	0.364092
YOR214C	SPR2	-0.861594	0.104098	0.93272	0.076857	-0.517725	0.628412	-1.12046	0.107168
YMR089C	YTA12	0.447242	0.0819954	-0.447909	0.0769458	0.260578	0.60609	0.577531	0.116117
YGR187C	HGH1	-0.168675	0.572804	0.534105	0.0770127	-1.04945	0.0823077	-0.693398	0.0957314
YGL059W	PKP2	-0.255419	0.317527	-0.455553	0.0773786	0.534807	0.299298	0.0119846	0.97426
YMR276W	DSK2	-0.256186	0.360576	0.500411	0.0777087	1.48291	0.00921193	0.485269	0.234585
YGR258C	RAD2	-0.166846	0.465467	0.40599	0.0779059	0.0266487	0.953756	-0.153522	0.636157
YDR283C	GCN2	0.0235644	0.913122	0.380929	0.0780626	-0.159319	0.712086	-0.0560953	0.854406
YMR307W	GAS1	-0.0358458	0.912095	-0.575419	0.0780648	1.15692	0.0765177	0.542615	0.248913
YBR173C	UMP1	0.242861	0.358539	-0.462783	0.0781634	0.464718	0.375514	0.47522	0.209982
YLL061W	MMP1	0.621896	0.0309094	-0.785485	0.0781892	-1.60257	0.0724735	1.07939	0.00967949
YNR071C	---	-0.479198	0.233358	0.710944	0.0782309	-0.630394	0.435281	-0.794395	0.149323
YER091C	MET6	-0.267579	0.386798	-0.551916	0.0782833	1.39378	0.0265587	0.42931	0.339575
YLR370C	ARC18	-0.0735099	0.818199	-0.566394	0.0785418	1.02936	0.10966	0.441169	0.340457
YPR114W	---	-0.285375	0.235491	0.427895	0.0788478	-0.182361	0.707449	-0.376556	0.26727
YAR015W	ADE1	-0.601255	0.0784455	0.615166	0.0790576	-0.856046	0.220553	-1.02928	0.0314033
YDR202C	RAV2	0.115427	0.61159	-0.398187	0.0791324	0.28682	0.526631	0.258837	0.43115
YLR087C	CSF1	0.0677374	0.790557	0.447661	0.0791708	0.28479	0.57586	0.210132	0.564966
YOR018W	ROD1	-0.254369	0.293754	-0.429211	0.0792721	0.871064	0.07497	0.181163	0.608053
YDR436W	PPZ2	0.0937291	0.661814	-0.375252	0.0793948	0.383362	0.369802	0.28541	0.359201
YDL238C	GUD1	0.351434	0.272466	-0.557643	0.0795582	2.0517	0.00128737	1.37728	0.00475237
YHR035W	NEL1	0.329174	0.272751	0.523218	0.0796002	-1.33731	0.0251938	-0.339478	0.411085
YOR034C-A	---	-0.249485	0.548753	-0.725162	0.0796142	2.15398	0.00922949	0.827506	0.189392
YGR210C	---	-0.227193	0.370507	0.449308	0.0796719	-0.586349	0.25212	-0.520367	0.143458
YJR040W	GEF1	-0.0702159	0.760299	0.404907	0.0798497	0.36196	0.432974	0.110764	0.735955
YIL161W	---	0.103025	0.64681	0.39317	0.0798908	-1.23526	0.0060544	-0.514603	0.0998818
YOL106W	---	-0.0669358	0.902712	-0.924636	0.0800236	0.920118	0.387291	0.393123	0.638662
YGR282C	BGL2	0.48002	0.152012	-0.577331	0.0800755	0.81669	0.214729	0.888364	0.0661061
YJR061W	---	0.600258	0.0522974	-0.529499	0.0802598	0.90005	0.136719	1.05028	0.0191359
YDR004W	RAD57	0.14504	0.540502	-0.413057	0.0803249	-0.0837521	0.859025	0.103164	0.759923
YBR094W	PBY1	-0.151058	0.471463	0.368684	0.080719	-0.389208	0.356089	-0.345662	0.242933
YPL158C	AIM44	-0.252064	0.334522	0.461322	0.0808135	0.0138728	0.978987	-0.245127	0.507236
YHR017W	YSC83	0.201618	0.357811	-0.380735	0.0808371	-0.235064	0.589503	0.0840856	0.788463
YGL228W	SHE10	0.140639	0.60058	-0.466779	0.0814579	0.214038	0.68878	0.247658	0.517424
YKL091C	---	-0.254076	0.378958	-0.507973	0.0815058	1.1401	0.0507461	0.315975	0.456258
YDR186C	---	0.0302017	0.915103	0.494451	0.0815166	0.554802	0.327383	0.307602	0.447839
YOL053W	AIM39	0.35252	0.190789	-0.464671	0.0815404	-0.00437661	0.993505	0.350332	0.36603
YAL005C	SSA1	0.216143	0.501655	-0.557343	0.0817927	1.80838	0.0050322	1.12033	0.0184078
YHR068W	DYS1	-0.235017	0.432008	0.526444	0.0820508	-0.434562	0.471609	-0.452298	0.281512
YJL091C	GWT1	0.439675	0.0715331	-0.418369	0.0821313	0.716912	0.136178	0.798131	0.0248896
YBL055C	---	-0.417214	0.0739376	-0.412031	0.0822368	0.0201856	0.966012	-0.407121	0.221365
YJR036C	HUL4	-0.143484	0.539803	0.408587	0.0827558	0.922353	0.0502535	0.317692	0.348169
YER076C	---	0.0378096	0.875628	0.41944	0.0828071	-0.357138	0.459609	-0.140759	0.680974
YHR094C	HXT1	1.4	0.000442848	0.649946	0.0829866	-2.70839	0.000389007	0.0458097	0.930849
YNR028W	CPR8	0.108589	0.647566	0.41077	0.0831789	-0.964979	0.0420044	-0.373901	0.258128
YHR022C	---	-1.09708	0.0190019	0.815936	0.083342	-2.07837	0.0269504	-2.13626	0.000621684
YIR015W	RPR2	-0.45118	0.0564982	0.415076	0.0837694	-0.224053	0.640243	-0.563206	0.0929688
YIR021W	MRS1	0.072594	0.733453	-0.368102	0.0838341	-0.615385	0.148328	-0.235098	0.437913
YLR244C	MAP1	-0.451563	0.167228	0.576402	0.0839188	-0.535985	0.420055	-0.719555	0.116864
YML032C	RAD52	0.415361	0.0765399	-0.399642	0.0840473	0.658874	0.154161	0.744798	0.0283531
YCR059C	YIH1	-0.178333	0.42963	0.393072	0.0840764	-0.347899	0.443934	-0.352283	0.268394
YLR046C	---	-0.167905	0.472653	0.406402	0.0841813	0.301358	0.521335	-0.0172256	0.958973
YBR139W	---	0.198277	0.597019	-0.646077	0.0842237	1.4927	0.0464554	0.944628	0.0865237
YKR092C	SRP40	-0.56212	0.0769513	0.56129	0.084226	-1.31493	0.0434329	-1.21958	0.00590421
YBR256C	RIB5	0.200877	0.465884	-0.472498	0.0847601	0.0634097	0.907655	0.232581	0.55238
YOR304W	ISW2	-0.230453	0.354269	0.433266	0.0847728	0.0130576	0.979217	-0.223924	0.524937
YLR141W	RRN5	-0.213259	0.409884	0.448821	0.0849983	-0.606464	0.244131	-0.516491	0.157332
YAL037W	---	-0.044353	0.896842	0.591724	0.0850545	-0.543523	0.427637	-0.316115	0.510009
YKR035W-A	DID2	0.229518	0.364391	-0.432651	0.0852895	-0.0587924	0.906734	0.200121	0.57794
YAL002W	VPS8	-0.313878	0.14788	0.377232	0.0856771	0.16988	0.698294	-0.228938	0.457878
YOR003W	YSP3	0.163326	0.535865	-0.451772	0.0857592	0.0105838	0.983875	0.168618	0.660462
YLR274W	MCM5	-0.0985609	0.684063	0.417994	0.0861435	-0.411356	0.397671	-0.304239	0.371503
YDR075W	PPH3	0.184644	0.490732	0.457582	0.086296	-0.782953	0.141975	-0.206833	0.579983
YJL212C	OPT1	0.443203	0.285983	0.704249	0.0863475	-2.47877	0.00288017	-0.796183	0.15652
YKL194C	MST1	0.777793	0.00345592	-0.44333	0.0863664	-0.280358	0.587005	0.637614	0.0911213
YJL038C	LOH1	-0.14282	0.839163	1.1315	0.0864599	-1.30607	0.327335	-0.795854	0.325133
YLR007W	NSE1	-0.196973	0.363576	-0.374379	0.0866924	0.11542	0.791434	-0.139263	0.653553
YMR087W	---	-0.0688894	0.81477	-0.504145	0.0871838	0.964507	0.101766	0.413364	0.340335
YDR150W	NUM1	-0.173761	0.414718	0.367005	0.0871899	0.57254	0.181867	0.112509	0.712873
YGL197W	MDS3	-0.382252	0.103323	0.406977	0.0873583	0.927166	0.0516304	0.0813311	0.809793
YBR063C	---	0.112256	0.5991	0.364127	0.0874118	-0.0392347	0.926513	0.0926389	0.759847
YEL008C-A	---	0.933997	0.254866	1.3922	0.0874122	-2.92467	0.0715343	-0.528338	0.567501
tL(CAA)N	---	-1.05872	0.093278	-1.06285	0.087557	-0.830607	0.503541	-1.47402	0.136741
YLR239C	LIP2	0.153429	0.498533	-0.38583	0.0875769	-0.425605	0.345639	-0.0593739	0.854017
YOL086W-A	MHF1	-0.594042	0.012984	-0.414958	0.0875983	0.289368	0.551142	-0.449358	0.197429
YJL109C	UTP10	-0.394962	0.318102	0.689331	0.0876251	-1.49943	0.0635113	-1.14468	0.03714
YDL156W	CMR1	0.0717004	0.746541	0.378395	0.0878123	0.362884	0.412475	0.253142	0.426627
YDR268W	MSW1	0.251569	0.296577	-0.408686	0.0878857	-0.375757	0.432402	0.0636901	0.854204
YPL064C	CWC27	-0.108362	0.619151	0.373622	0.0881262	-0.751422	0.0863642	-0.484073	0.113412
YML025C	YML6	0.352708	0.144677	-0.407618	0.0881631	-0.275334	0.564037	0.215041	0.529947
YAL013W	DEP1	0.0201927	0.933252	0.41156	0.0882139	0.0839092	0.861752	0.0621473	0.855844
YER001W	MNN1	0.0386901	0.896496	-0.507966	0.0882722	0.873074	0.142604	0.475227	0.268123
YGL107C	RMD9	0.350682	0.167047	-0.427315	0.0885562	-0.494668	0.323557	0.103348	0.772265
YAL046C	AIM1	0.0221186	0.920751	-0.378515	0.0886616	-0.297441	0.503243	-0.126602	0.692702
YDR376W	ARH1	0.267948	0.233364	-0.379519	0.0888678	0.270289	0.544068	0.403093	0.212945
YMR250W	GAD1	0.0469966	0.879327	-0.52798	0.0888797	1.77198	0.00451291	0.932984	0.0429507
YLR251W	SYM1	0.0513744	0.873945	-0.551867	0.0889538	0.93813	0.148095	0.52044	0.280363
YNL040W	---	-0.0850446	0.722512	0.408505	0.0891878	-0.622287	0.195173	-0.396188	0.241356
YCR045C	RRT12	-0.51297	0.392874	1.02087	0.0893835	1.33039	0.268337	0.152227	0.850972
YDR340W	---	-0.00954735	0.986491	-1.21602	0.0895025	-0.48576	0.740156	-0.252427	0.828186
YGR078C	PAC10	-0.228642	0.379165	0.445999	0.0895333	-0.217709	0.677904	-0.337497	0.357377
YBR280C	SAF1	-0.388026	0.145938	-0.458916	0.0895627	1.45844	0.00715485	0.341193	0.386197
YGL001C	ERG26	-0.409351	0.249114	-0.614064	0.0898945	1.78511	0.0142187	0.483204	0.352937
YAL021C	CCR4	0.00724721	0.979203	0.472671	0.0899172	0.0404678	0.941963	0.0274811	0.944335
YGR156W	PTI1	-0.107928	0.648581	0.403639	0.0899276	-0.180078	0.704784	-0.197967	0.555137
YKL023C-A	---	-0.363042	0.126888	0.408086	0.0901692	-0.151061	0.753457	-0.438572	0.193392
YMR148W	OSW5	0.587226	0.0129362	0.393001	0.0905963	-1.04491	0.0246209	0.0647692	0.844139
YPL030W	TRM44	-0.110893	0.665717	0.436938	0.0907265	-0.58361	0.257977	-0.402698	0.262844
YER097W	---	1.12479	0.170631	-1.38224	0.0908755	2.13876	0.195042	2.19417	0.102119
YML043C	RRN11	-0.145554	0.602158	0.47578	0.0908777	-0.293946	0.600572	-0.292528	0.457117
YDR111C	ALT2	-0.123806	0.607595	0.410152	0.0909619	-0.33816	0.485176	-0.292886	0.388134
YNL332W	THI12	0.753116	0.0109707	-0.485967	0.0909802	0.0919158	0.872601	1.09907	0.00740425
YPR188C	MLC2	0.294308	0.181556	-0.369115	0.0911555	-0.165486	0.704717	0.211565	0.505138
YAR019W-A	---	0.317609	0.61665	-1.06646	0.0911612	1.53868	0.226343	1.08695	0.284345
YJR119C	JHD2	0.0738138	0.760939	0.409583	0.0911763	-0.276417	0.568026	-0.0643944	0.850901
YDR428C	BNA7	-0.399747	0.0870216	0.39961	0.091497	-0.997523	0.0353428	-0.898509	0.00604642
YJR005C-A	LSO1	2.6365	6.30379e-05	-1.25968	0.0915881	-0.626618	0.700402	2.32319	0.0210419
YDR530C	APA2	0.217126	0.369735	-0.405883	0.0916197	0.368165	0.443541	0.401208	0.24882
YOR184W	SER1	-0.488273	0.105653	0.519338	0.0916658	-0.304722	0.619598	-0.640634	0.131641
YJL180C	ATP12	0.318632	0.171059	-0.388815	0.0917011	-0.527407	0.252368	0.0549287	0.867865
YHR045W	---	-0.142439	0.570091	0.42606	0.091756	0.437242	0.386111	0.0761821	0.831413
YLR173W	---	-0.131891	0.569516	-0.392438	0.0920898	0.296652	0.523965	0.0164353	0.961157
YMR228W	MTF1	0.20963	0.349963	-0.375531	0.0922989	-0.594326	0.182806	-0.0875336	0.785112
YLR192C	HCR1	0.118303	0.696934	0.510704	0.0923151	0.077341	0.898235	0.156973	0.715233
YPR111W	DBF20	-0.115373	0.58261	-0.355088	0.0923258	0.343245	0.415461	0.056249	0.852644
YOL031C	SIL1	-0.220894	0.353787	-0.404774	0.0923441	0.935413	0.0519463	0.246813	0.474251
YJR009C	TDH2	-0.403735	0.188353	0.525854	0.0923581	0.709598	0.255176	-0.0489359	0.911324
YGR271W	SLH1	-0.172104	0.416871	0.359153	0.0925061	0.156495	0.71358	-0.0938568	0.755867
YDL150W	RPC53	-0.179767	0.559697	0.523612	0.0925284	-0.897372	0.149069	-0.628453	0.143728
YOR337W	TEA1	-0.453137	0.140344	0.526237	0.0927512	-0.204628	0.743002	-0.555451	0.200085
YLR397C	AFG2	-0.136264	0.625274	0.472529	0.0927814	-0.902088	0.108522	-0.587309	0.131254
YOR101W	RAS1	-0.0910343	0.781205	0.553577	0.0930836	-1.92435	0.00374653	-1.05321	0.0194933
YIL045W	PIG2	0.969112	0.000763184	0.4654	0.0930911	-1.17608	0.0341291	0.381074	0.336589
YNR072W	HXT17	-1.32355	0.0260681	0.985477	0.0932145	-1.99671	0.0876341	-2.32191	0.00192019
YMR269W	TMA23	-0.0928561	0.747063	0.485982	0.0932697	-1.58391	0.00647614	-0.884811	0.0262058
YLL055W	YCT1	1.51365	4.50146e-05	-0.582979	0.0933443	-1.70252	0.0147354	0.662384	0.188977
YPR127W	---	0.103814	0.623255	-0.353745	0.0934234	0.296857	0.481038	0.252243	0.407825
YNL284C	MRPL10	0.59701	0.0414707	-0.48069	0.0934241	-0.527974	0.35594	0.333023	0.417595
YMR003W	AIM34	0.741019	0.0141258	-0.494315	0.0935501	-0.357757	0.543379	0.56214	0.192548
YNL083W	SAL1	0.0984492	0.642405	-0.354576	0.093773	-0.105286	0.803302	0.0458063	0.880112
YDR236C	FMN1	0.121479	0.586112	-0.372675	0.0939619	0.394841	0.374462	0.318899	0.32216
YLR072W	---	-0.17649	0.410561	0.361709	0.0940992	0.663159	0.124744	0.155089	0.61473
YOR043W	WHI2	-0.0805746	0.767336	0.458475	0.0941414	-0.209963	0.700771	-0.185556	0.628758
YLL016W	SDC25	-0.324129	0.160776	0.390531	0.0944776	0.420826	0.366982	-0.113716	0.731767
YNR016C	ACC1	0.157259	0.619885	-0.528356	0.09478	1.83776	0.00392331	1.07614	0.0215693
YHR098C	SFB3	-0.17412	0.504644	0.439831	0.0947919	0.605281	0.249714	0.12852	0.73076
YNL216W	RAP1	0.109115	0.664394	0.419228	0.0948948	0.226607	0.65106	0.222418	0.533988
YMR205C	PFK2	-0.22624	0.464819	0.52273	0.0951381	0.943734	0.131679	0.245627	0.581591
YBR036C	CSG2	-0.202618	0.486269	-0.490615	0.0952388	1.01697	0.0838521	0.305869	0.466851
YLR202C	---	0.311332	0.609317	-1.00366	0.0952679	1.35826	0.263568	0.990462	0.31498
YER111C	SWI4	0.326559	0.140485	0.365635	0.0955863	0.182768	0.676621	0.417943	0.186261
YJR149W	---	-0.302038	0.201434	0.397412	0.0958973	-1.02643	0.031674	-0.815253	0.0139899
YOL149W	DCP1	0.102605	0.673125	0.404214	0.0959544	-0.841449	0.0831824	-0.318119	0.348361
YKR072C	SIS2	-0.530478	0.0346169	0.425995	0.0960182	0.0211925	0.966863	-0.519882	0.14374
YLR154C	RNH203	0.716527	0.00526321	-0.416852	0.0965323	0.000365733	0.999294	0.71671	0.05268
YNL006W	LST8	0.191821	0.376387	-0.358404	0.0965857	-0.227086	0.59819	0.0782777	0.79996
YKL023W	---	0.00446066	0.983519	-0.360473	0.0967382	1.05342	0.0153736	0.531169	0.0950953
YCL056C	PEX34	0.228982	0.296124	0.361822	0.0967604	-0.918653	0.0351424	-0.230344	0.452539
YCL010C	SGF29	0.308601	0.191817	0.388845	0.096768	-0.0519509	0.911485	0.282625	0.398587
YER092W	IES5	0.18871	0.379166	-0.354488	0.0968132	-0.301561	0.479621	0.0379294	0.901432
YLR321C	SFH1	0.0207219	0.927654	0.378996	0.097208	-0.607625	0.183406	-0.283091	0.3763
YER044C	ERG28	0.22563	0.605087	-0.721409	0.0975294	1.41696	0.103599	0.934111	0.143137
YPL040C	ISM1	0.277121	0.211397	-0.364294	0.0976075	-0.389152	0.375859	0.0825445	0.793523
YCR098C	GIT1	0.697544	0.0352493	0.542131	0.0977999	-0.830225	0.204557	0.282431	0.537912
YNL188W	KAR1	0.0204758	0.926768	0.368507	0.0984706	-0.445114	0.31785	-0.202081	0.519315
YKR027W	BCH2	-0.111349	0.604175	0.356588	0.0986293	0.146898	0.733354	-0.0379005	0.901305
YOR316C	COT1	0.968079	0.000292769	0.424708	0.0986616	-0.593341	0.248154	0.671408	0.0720106
YPR059C	---	-1.06924	0.040313	0.861543	0.0986673	-1.42475	0.172445	-1.78161	0.00959446
YBR033W	EDS1	0.551725	0.0373122	-0.431497	0.09885	1.0518	0.0443608	1.07762	0.00640501
YHR005C-A	TIM10	0.696349	0.0535346	-0.580047	0.09893	-0.966036	0.168856	0.213331	0.669316
YGL123C-A	---	-0.918548	0.0269264	0.692813	0.0989756	-0.997056	0.235231	-1.41708	0.0129727
YGR162W	TIF4631	-0.0858513	0.811581	0.598413	0.0992511	-0.564695	0.435001	-0.368199	0.465338
YKL132C	RMA1	0.0470894	0.860439	0.441627	0.099274	0.20915	0.695801	0.151664	0.692311
YCL017C	NFS1	0.250071	0.366125	-0.452681	0.0993802	0.303996	0.579165	0.402069	0.308455
YBR251W	MRPS5	0.394986	0.0792144	-0.366044	0.0993966	-0.792433	0.0745911	-0.00123024	0.996902
YBL041W	PRE7	0.508898	0.105564	-0.508929	0.099415	0.413468	0.502089	0.715632	0.111501
YDL227C	HO	0.566493	0.0322458	0.427034	0.0994196	-0.906825	0.0802979	0.113081	0.758182
snR18	---	-0.427373	0.146956	0.490488	0.0998835	-0.933859	0.117172	-0.894303	0.0300229
YMR159C	ATG16	0.299188	0.336714	-0.509441	0.099978	0.857464	0.166265	0.727921	0.118434
snR83	---	0.341558	0.363864	-0.615632	0.100062	-0.137901	0.854652	0.272608	0.624854
YOR107W	RGS2	-1.09185	1.71773e-06	-0.386491	0.100319	0.458096	0.329647	-0.862799	0.0084335
YBL113C	YBL113C	0.864062	0.0569473	-0.742538	0.100341	3.0432	0.00064698	2.38566	0.000745166
YPR082C	DIB1	0.196888	0.384084	-0.369772	0.100346	-0.622261	0.16674	-0.114243	0.722892
YBR032W	YBR032W	-2.25167	7.60853e-08	0.709525	0.100384	0.0071849	0.987621	-2.24808	0.000116175
YBR281C	DUG2	-0.202321	0.393404	0.39254	0.100654	-0.51229	0.28356	-0.458466	0.168845
YDR011W	SNQ2	0.579343	0.0825453	0.536508	0.100669	0.559794	0.390462	0.859239	0.0724737
YBL017C	PEP1	-0.465522	0.0816328	0.446892	0.100742	0.275224	0.612441	-0.32791	0.387969
YNL148C	ALF1	0.000652437	0.997662	0.366441	0.100758	-0.0409048	0.926914	-0.0198	0.950244
YJL101C	GSH1	0.00598636	0.983368	-0.472551	0.100846	0.333502	0.561612	0.172737	0.673236
YMR197C	VTI1	-0.0227564	0.9214	-0.379121	0.100976	0.35221	0.445559	0.153349	0.643138
YNL254C	RTC4	1.788	1.19708e-05	0.61636	0.101098	-1.7278	0.0221859	0.924098	0.0934627
YIL105C	SLM1	0.126439	0.583617	-0.376901	0.101286	0.0476959	0.917278	0.150287	0.647908
YNL021W	HDA1	0.299006	0.20761	0.384921	0.101481	-0.327297	0.485617	0.135358	0.685279
YJL090C	DPB11	0.01972	0.929203	0.363857	0.101511	-0.352244	0.427468	-0.156402	0.61777
YJR031C	GEA1	0.00974188	0.963277	0.346543	0.101929	-0.264995	0.531277	-0.122756	0.681609
YOL059W	GPD2	-0.809374	0.00150217	0.428221	0.102152	0.379289	0.468289	-0.61973	0.0873027
YPL244C	HUT1	-0.0435723	0.873655	0.449705	0.102185	-0.486687	0.375614	-0.286916	0.455275
YMR307C-A	---	0.570455	0.50593	-1.35425	0.102357	0.892384	0.603956	1.01665	0.486537
YCL009C	ILV6	-0.80524	0.00507192	0.482422	0.102544	1.23263	0.0373624	-0.188928	0.648008
YIL031W	ULP2	-0.376179	0.0709266	0.344278	0.102702	-0.0291172	0.944954	-0.390738	0.186618
YJL063C	MRPL8	0.39049	0.122747	-0.40735	0.102814	0.214081	0.667561	0.497531	0.16881
YGR225W	AMA1	0.640513	0.21106	0.831306	0.102879	0.667967	0.513614	0.974496	0.170123
YNL193W	---	-0.044442	0.836774	-0.352705	0.102883	0.116814	0.786864	0.0139651	0.964161
YMR259C	TRM732	-0.140762	0.598281	0.438301	0.103374	-0.975481	0.070076	-0.628502	0.0914335
YKL026C	GPX1	0.0746071	0.819719	-0.532539	0.103647	0.622453	0.341578	0.385833	0.429101
YJR003C	---	-0.40591	0.0879746	0.393088	0.103647	-0.697454	0.148645	-0.754637	0.0237066
YCR087C-A	---	-0.223441	0.56924	0.647031	0.103688	-2.29416	0.00432583	-1.37052	0.0111083
YJL077C	ICS3	0.275132	0.571104	-0.784904	0.104101	-0.68047	0.484308	-0.0651024	0.928927
YPL076W	GPI2	-0.11625	0.645114	0.411864	0.104258	-0.757577	0.135048	-0.495038	0.163642
YBR249C	ARO4	-0.430446	0.168962	0.517811	0.104274	-0.136793	0.829521	-0.498843	0.258654
YEL048C	TCA17	-0.0344438	0.893005	0.416448	0.104368	-1.21955	0.0176133	-0.644219	0.0706936
YKR043C	SHB17	-0.20879	0.456192	0.459682	0.104424	-0.292046	0.605107	-0.354813	0.368363
YOL144W	NOP8	-0.233288	0.500486	0.569079	0.104451	-1.19157	0.0892835	-0.829072	0.0849877
YMR071C	TVP18	0.163712	0.506037	0.397984	0.104494	-0.424862	0.38553	-0.048719	0.887925
YOR370C	MRS6	-0.182037	0.545539	0.493479	0.104664	-0.598537	0.324124	-0.481306	0.253832
YNL149C	PGA2	0.295094	0.299382	-0.457162	0.104744	0.248853	0.658028	0.419521	0.30074
YBR093C	PHO5	-2.03965	1.75731e-07	0.660898	0.10479	0.213412	0.791848	-1.93295	0.000462651
YOR297C	TIM18	-0.0293938	0.890599	0.347177	0.104874	-0.633687	0.13879	-0.346237	0.249545
YGL201C	MCM6	0.197271	0.402245	0.379796	0.104875	-0.524403	0.262469	-0.0649312	0.844138
YOR273C	TPO4	-0.825876	0.0156567	-0.569011	0.105003	-1.3876	0.048511	-1.51968	0.00167367
YDR042C	---	0.0181133	0.966124	0.706162	0.105132	-0.662717	0.446946	-0.313245	0.598825
YLR203C	MSS51	0.369315	0.165721	-0.426218	0.105328	0.341108	0.516129	0.539869	0.15658
YMR017W	SPO20	0.324361	0.37109	0.585577	0.105474	-0.588992	0.415069	0.0298644	0.952583
YLR380W	CSR1	-0.333256	0.190711	0.418007	0.105475	1.66377	0.00136988	0.49863	0.180411
YBL058W	SHP1	0.180154	0.519213	-0.450469	0.105492	0.713363	0.199493	0.536836	0.182135
YER089C	PTC2	-0.256922	0.332398	0.433985	0.10553	0.350473	0.512534	-0.0816857	0.828637
YGL257C	MNT2	0.508611	0.0787487	0.459601	0.105668	-0.516235	0.362626	0.250493	0.535904
snR38	---	-0.797712	0.158438	0.904731	0.106382	-1.58912	0.156133	-1.59227	0.0300557
YGL091C	NBP35	0.20081	0.371401	-0.360429	0.106608	0.127739	0.774607	0.26468	0.410478
YHR208W	BAT1	-0.659373	0.0291332	0.49983	0.106668	0.797364	0.197604	-0.260691	0.546773
YPL193W	RSA1	0.0751117	0.817607	0.525741	0.106777	-1.6096	0.013998	-0.729687	0.103941
YDL144C	---	0.31274	0.17011	-0.364082	0.106894	0.38903	0.388568	0.507255	0.123815
YBR021W	FUR4	-0.182092	0.579069	0.534388	0.107039	-0.84799	0.200396	-0.606087	0.18582
YLR340W	RPP0	-0.285374	0.368824	0.518737	0.107162	-0.315845	0.622676	-0.443297	0.321114
YGR231C	PHB2	0.403461	0.188862	-0.488101	0.107169	0.335873	0.578336	0.571398	0.192288
YHL018W	---	0.0710534	0.831521	-0.537399	0.107179	0.254136	0.703375	0.198121	0.689995
YNR035C	ARC35	-0.00803484	0.97954	-0.506074	0.107323	0.90628	0.149062	0.445105	0.324642
YHR042W	NCP1	-0.601031	0.0469798	0.4986	0.107339	2.35381	0.000179928	0.575877	0.197974
YLR343W	GAS2	0.0607116	0.832052	0.461142	0.107469	-0.435768	0.446417	-0.157172	0.695844
YBL052C	SAS3	0.0224302	0.918392	0.352646	0.107499	-0.349198	0.425013	-0.152169	0.622103
YKL039W	PTM1	0.0586528	0.834977	-0.453176	0.107636	0.245804	0.661817	0.181555	0.650719
YHR104W	GRE3	0.200855	0.488573	-0.464101	0.107761	0.961167	0.095886	0.681439	0.105035
YLR341W	SPO77	-0.409437	0.544415	1.08236	0.107785	1.20507	0.375155	0.193097	0.825824
YGL219C	MDM34	-0.0521097	0.830526	-0.39287	0.107917	0.305946	0.530681	0.100863	0.771923
YOR321W	PMT3	0.0517009	0.841895	0.416326	0.108153	1.62161	0.00186209	0.862506	0.0233716
YLR285W	NNT1	0.101606	0.68028	0.395256	0.108294	-0.803396	0.102683	-0.300092	0.383028
YMR277W	FCP1	-0.381027	0.151746	0.433488	0.108297	-0.382652	0.477628	-0.572353	0.125932
YDR359C	EAF1	-0.39255	0.0873102	0.373959	0.108477	0.25916	0.577505	-0.26297	0.420633
YPR024W	YME1	0.491185	0.0851181	-0.449796	0.108554	0.215697	0.699701	0.599033	0.140389
YPL119C-A	---	-0.141037	0.724431	-0.63932	0.10865	1.45389	0.0681708	0.58591	0.328888
YML030W	RCF1	0.324076	0.186932	-0.389594	0.109026	0.372707	0.442754	0.51043	0.149152
YBR154C	RPB5	-0.03237	0.915632	0.49147	0.109224	-1.26336	0.0399332	-0.664051	0.116724
YOR188W	MSB1	-0.712489	0.00164222	0.370879	0.109245	0.151371	0.743352	-0.636803	0.0474505
YJR093C	FIP1	-0.177873	0.442459	0.373414	0.109316	-0.750861	0.107414	-0.553304	0.0889049
YMR268C	PRP24	-0.24593	0.357092	0.431796	0.109323	-0.929521	0.0848935	-0.710691	0.0571701
YNL070W	TOM7	0.238396	0.329798	-0.38871	0.109547	-0.422215	0.384247	0.0272884	0.93712
YMR138W	CIN4	0.0764107	0.794492	-0.468791	0.10966	-0.205872	0.72515	-0.0265251	0.950287
YML003W	---	-0.0781672	0.74595	0.387226	0.109683	-0.328183	0.497392	-0.242259	0.479363
YOR374W	ALD4	0.760839	0.0403839	-0.577175	0.10985	-0.886862	0.218557	0.317408	0.539259
YDL195W	SEC31	-0.389753	0.18874	0.481872	0.10996	1.19615	0.0476358	0.208321	0.62704
YMR038C	CCS1	-0.226063	0.408319	0.44132	0.110209	-0.5345	0.33266	-0.493313	0.19831
tG(CCC)O	SUF5	0.0936227	0.871617	-0.902203	0.110338	-0.891227	0.43419	-0.351991	0.683202
YHR179W	OYE2	0.04578	0.914498	0.683406	0.110545	0.238955	0.778975	0.165257	0.785043
YFR005C	SAD1	-0.489089	0.0194227	0.33915	0.110693	-0.802898	0.0591332	-0.890538	0.00245396
YLL033W	IRC19	-0.0540667	0.830997	-0.404939	0.110841	-0.298016	0.557171	-0.203075	0.580221
YMR314W	PRE5	0.231989	0.42986	-0.465516	0.110889	0.813164	0.163527	0.638571	0.131944
YDL027C	---	-0.0145096	0.96	-0.462107	0.110976	0.627289	0.278715	0.299135	0.473346
YOR045W	TOM6	0.381931	0.212993	-0.482685	0.111048	-0.235584	0.696591	0.264139	0.541696
YBR074W	PFF1	0.0503185	0.837278	0.390487	0.111071	-1.27234	0.00965309	-0.585853	0.0845185
YBL051C	PIN4	-0.24983	0.347341	0.428225	0.111203	-0.0620986	0.90785	-0.280879	0.454694
YFL018C	LPD1	0.378978	0.206051	-0.471241	0.11133	0.389325	0.509695	0.573641	0.180321
YDL064W	UBC9	-0.157775	0.464992	0.345798	0.111647	-0.138054	0.750517	-0.226802	0.458165
YGR275W	RTT102	0.312106	0.186081	-0.37175	0.111734	0.0236123	0.959628	0.323913	0.337222
YMR097C	MTG1	0.251011	0.263104	-0.354046	0.111825	-0.0316747	0.94326	0.235174	0.464716
YLR080W	EMP46	0.379953	0.200408	-0.467519	0.111984	1.36219	0.0207474	1.06105	0.0170858
YLR063W	BMT6	-0.616466	0.0972863	0.604568	0.112229	-1.30206	0.0874225	-1.2675	0.0145326
YNR053C	NOG2	-0.022769	0.950556	0.586158	0.112291	-0.597026	0.417131	-0.321282	0.531706
YHR143W	DSE2	0.897298	0.0101201	0.538918	0.112403	-0.779107	0.250521	0.507744	0.294288
YOL147C	PEX11	0.338438	0.18511	-0.4008	0.112614	-0.182737	0.717145	0.24707	0.495657
YIL038C	NOT3	-0.165094	0.5469	0.438085	0.112884	-0.437578	0.42767	-0.383883	0.318689
YDR322W	MRPL35	0.463973	0.0719347	-0.401959	0.11299	-0.561201	0.268089	0.183373	0.612501
YLR451W	LEU3	0.0850936	0.733654	0.395352	0.113472	-0.553693	0.267245	-0.191753	0.584294
YER164W	CHD1	-0.0972924	0.700401	0.402193	0.113692	-0.0739108	0.884211	-0.134248	0.707166
YPL230W	USV1	0.244948	0.417212	-0.475091	0.113838	0.505153	0.400475	0.497524	0.268011
YKR026C	GCN3	-0.0194462	0.941902	0.422749	0.114055	-0.761416	0.15454	-0.400154	0.282748
YBR270C	BIT2	-0.0351174	0.872801	0.347004	0.114406	-0.434394	0.32272	-0.252315	0.415371
YKR065C	PAM17	0.284711	0.259801	-0.395171	0.114519	0.191632	0.701453	0.380528	0.291475
YHL038C	CBP2	0.225126	0.300395	-0.340518	0.114878	-0.308071	0.475372	0.0710908	0.818602
YAL020C	ATS1	-0.554939	0.0473485	0.449271	0.114894	0.32722	0.565047	-0.39133	0.326932
YGR217W	CCH1	-0.174001	0.456377	0.370643	0.115114	-0.306232	0.514611	-0.327117	0.322146
YLR387C	REH1	0.315373	0.212596	-0.394331	0.115327	0.40525	0.417772	0.517998	0.153254
YOR213C	SAS5	0.0286806	0.894279	-0.339819	0.115378	0.0132217	0.975538	0.0352915	0.909703
YLR270W	DCS1	0.0628064	0.803836	-0.397975	0.115415	0.977725	0.0533611	0.551669	0.133007
YBR175W	SWD3	0.11128	0.608318	-0.340932	0.115465	-0.184034	0.670718	0.0192628	0.950788
YDR330W	UBX5	-0.150917	0.505669	-0.359035	0.115587	0.822132	0.0717319	0.260149	0.429008
YPR103W	PRE2	0.380457	0.211118	-0.472492	0.11578	0.974132	0.105028	0.867523	0.0490626
YGL161C	YIP5	0.486436	0.107079	-0.466654	0.115813	0.508898	0.390258	0.740885	0.0872778
YJL068C	---	0.32768	0.170921	-0.372374	0.115894	1.31848	0.00552915	0.986922	0.00505978
YGR070W	ROM1	-0.111864	0.631825	0.368812	0.115903	0.817513	0.0813741	0.296892	0.380154
YNL133C	FYV6	-0.302585	0.195998	-0.371367	0.116013	-0.264931	0.574671	-0.43505	0.196612
YNL201C	PSY2	-0.0245738	0.925041	0.411638	0.116109	-0.0183772	0.971962	-0.0337624	0.927214
YBR302C	COS2	-0.514542	0.180641	-0.605007	0.117151	0.0506074	0.948604	-0.489238	0.392815
YDR021W	FAL1	-0.200463	0.597365	0.60129	0.117188	-1.78832	0.0204796	-1.09462	0.0366633
YPR108W	RPN7	0.337827	0.257577	-0.462421	0.117201	0.543724	0.356157	0.609689	0.154148
YDL135C	RDI1	-0.255423	0.340183	-0.424176	0.117208	1.29376	0.0172126	0.391455	0.315413
YDL066W	IDP1	-0.016897	0.949372	-0.41802	0.117225	0.389817	0.464358	0.178011	0.639553
YML023C	NSE5	-0.138607	0.54349	0.35939	0.117329	-0.896336	0.0510035	-0.586775	0.06614
YHR213W-B	---	1.53355	0.0334211	1.1558	0.117498	-3.06528	0.03344	0.000908653	0.998998
YGR244C	LSC2	0.432824	0.102978	-0.40941	0.1175	0.504359	0.334348	0.685003	0.0730913
YPR139C	LOA1	0.142561	0.564037	0.385315	0.117686	-0.530615	0.280897	-0.122747	0.723103
YCR063W	BUD31	-0.222821	0.530965	0.560543	0.117797	-1.02001	0.154525	-0.732825	0.137676
YLR071C	RGR1	-0.256443	0.336818	0.422211	0.117834	-0.105745	0.844412	-0.309316	0.412326
YGR046W	TAM41	0.273281	0.237796	-0.358825	0.117932	0.0526852	0.908466	0.299623	0.364366
YLR247C	IRC20	0.00829667	0.970846	-0.35561	0.117948	0.671061	0.140108	0.343827	0.295007
YER099C	PRS2	-0.145798	0.58858	0.423983	0.118428	-0.574416	0.289614	-0.433006	0.251871
YMR073C	IRC21	0.0882084	0.689543	-0.344133	0.118453	-0.0598125	0.891989	0.0583021	0.854581
YPR095C	SYT1	-0.0694477	0.738127	0.325255	0.118634	-0.309551	0.457327	-0.224223	0.445024
YMR093W	UTP15	-0.230779	0.457393	0.490072	0.118674	-0.689208	0.271809	-0.575383	0.185483
YGR155W	CYS4	0.0175796	0.956941	-0.509314	0.118784	0.503539	0.43946	0.269349	0.5627
YMR013C	SEC59	-0.149724	0.532561	0.376161	0.118998	-0.500171	0.29961	-0.39981	0.237679
YOL116W	MSN1	-0.0516819	0.82237	-0.359772	0.119067	-0.514989	0.264528	-0.309176	0.350405
YGL017W	ATE1	-0.311168	0.169271	0.356565	0.11926	-0.165774	0.716922	-0.394055	0.219324
YHR002W	LEU5	0.102635	0.667285	-0.370993	0.119382	-0.781552	0.101134	-0.288141	0.399237
YJL046W	AIM22	0.251325	0.253114	-0.339953	0.119399	-0.453207	0.299014	0.0247214	0.937027
YBR108W	AIM3	0.0311613	0.889967	-0.350931	0.11943	0.936754	0.0378243	0.499538	0.132305
YJL134W	LCB3	-0.107937	0.638359	0.359448	0.119452	-0.69123	0.134307	-0.453552	0.158659
YGR025W	---	-0.430505	0.451103	-0.874926	0.119549	0.430703	0.70637	-0.215154	0.808534
YMR062C	ARG7	-0.286962	0.309824	-0.44479	0.119996	1.18838	0.0381702	0.307226	0.45381
YDR127W	ARO1	-0.0902573	0.764199	0.470544	0.120169	0.122747	0.838917	-0.028884	0.946008
YMR261C	TPS3	0.15291	0.575832	-0.422991	0.120384	1.39536	0.0107094	0.850592	0.0335744
YOL141W	PPM2	-0.38547	0.305283	0.593305	0.1204	-1.52675	0.0462291	-1.14884	0.0277015
YGL232W	TAN1	0.0477615	0.827407	0.34003	0.120563	-0.842227	0.0546928	-0.373352	0.223101
YLL059C	---	0.561976	0.123747	-0.56211	0.120618	0.533147	0.461646	0.828549	0.128409
YBR248C	HIS7	-0.397167	0.150438	0.435572	0.120723	-0.244021	0.663096	-0.519177	0.182271
YCR032W	BPH1	-0.077938	0.731253	0.353224	0.120947	-0.188941	0.67795	-0.172408	0.592104
YDL044C	MTF2	0.335078	0.120077	-0.33073	0.121153	-1.07251	0.0121338	-0.201175	0.50794
YIL159W	BNR1	-0.262752	0.301845	0.398163	0.121163	0.14399	0.778888	-0.190756	0.599093
YPL258C	THI21	0.633541	0.115672	0.610102	0.12129	-0.295444	0.706253	0.485819	0.390351
YGR264C	MES1	-0.0764448	0.811233	0.498956	0.121299	-0.573957	0.371819	-0.363423	0.417408
YLL044W	---	-1.20274	0.04186	0.910879	0.121389	-1.19737	0.311713	-1.80143	0.0180658
YKL125W	RRN3	-0.0719347	0.772234	0.386396	0.121607	-0.57163	0.251778	-0.357749	0.304508
YER186C	---	0.392149	0.284635	0.56461	0.12202	-2.02595	0.0055268	-0.620827	0.207614
YDL149W	ATG9	0.188116	0.47133	-0.402183	0.122027	1.7353	0.000888597	1.05576	0.00708419
YPR134W	MSS18	-0.137427	0.561736	-0.367343	0.122565	0.0458156	0.923258	-0.114519	0.739222
YNR012W	URK1	-0.327541	0.298311	0.492631	0.122951	-0.98565	0.122803	-0.820366	0.0619817
snR59	---	-0.803601	0.0843851	0.724196	0.123286	-0.770369	0.413067	-1.18879	0.0619669
YMR231W	PEP5	-0.248484	0.234344	0.32476	0.12352	0.23558	0.576007	-0.130694	0.660947
YCL043C	PDI1	0.124139	0.71131	-0.515547	0.123786	2.29154	0.000739737	1.26991	0.0112925
YKL052C	ASK1	-0.229514	0.300533	0.343836	0.124223	0.590501	0.186634	0.0657365	0.836249
YPR140W	TAZ1	0.365069	0.0940739	-0.331278	0.124369	-0.330453	0.443148	0.199842	0.520772
YLR442C	SIR3	-0.184366	0.37893	0.324167	0.124467	-0.161107	0.702352	-0.264919	0.372377
YFL017C	GNA1	-0.13191	0.549334	0.339629	0.124992	-0.964701	0.029515	-0.614261	0.0468167
YGR001C	AML1	0.0168415	0.943133	0.362604	0.125262	-1.39445	0.00332961	-0.680386	0.0376176
YER096W	SHC1	0.0388836	0.909429	-0.520094	0.125293	-1.35804	0.0458697	-0.640134	0.193553
YNL117W	MLS1	-0.316488	0.253693	0.428515	0.125732	-0.721609	0.19712	-0.677292	0.0829659
YLR220W	CCC1	0.262179	0.425732	-0.500212	0.12587	-0.920573	0.158807	-0.198107	0.665802
YNL131W	TOM22	0.473456	0.156208	-0.502767	0.125877	-0.199435	0.760737	0.373739	0.427217
tY(GUA)M1	SUP5	0.141547	0.827767	-0.960694	0.12608	-1.47487	0.245982	-0.595886	0.53908
YML113W	DAT1	-0.380858	0.27279	0.539342	0.126437	-0.869804	0.21726	-0.81576	0.093039
YDR367W	KEI1	0.010622	0.96256	0.346115	0.126777	-0.785474	0.0832879	-0.382115	0.227353
YAR064W	---	1.869	0.0217287	1.3201	0.127004	-0.339398	0.826449	1.69931	0.0827687
YBR007C	DSF2	-0.0313228	0.889336	0.344106	0.127271	-0.209473	0.642123	-0.136059	0.668763
YHR124W	NDT80	-0.0398883	0.90529	-0.509913	0.127468	0.524784	0.432838	0.222504	0.653739
YLR206W	ENT2	0.0147701	0.956275	-0.411292	0.127495	0.47519	0.377961	0.252365	0.513194
YBR273C	UBX7	-0.0850659	0.709057	-0.348913	0.127549	0.419339	0.359389	0.124604	0.703412
YGR128C	UTP8	-0.130669	0.697715	0.516377	0.1279	-1.52092	0.0255397	-0.89113	0.0554483
YHL004W	MRP4	0.262491	0.316645	-0.395558	0.128114	0.0263212	0.959536	0.275652	0.458769
YDL209C	CWC2	-0.0936323	0.724469	0.406027	0.128144	-0.48992	0.358128	-0.338592	0.365417
YLR090W	XDJ1	0.398006	0.117838	-0.381791	0.128249	0.199924	0.68995	0.497968	0.170588
YLR286C	CTS1	0.288604	0.289263	-0.410591	0.128257	1.08531	0.0447191	0.83126	0.0365169
YLR289W	GUF1	0.438257	0.049514	-0.334938	0.128313	-0.170327	0.698875	0.353094	0.272106
YIL094C	LYS12	-0.342608	0.306921	0.516856	0.129188	-0.340279	0.616338	-0.512747	0.277035
YMR283C	RIT1	-0.00848296	0.968512	-0.326554	0.129328	-0.338986	0.430865	-0.177976	0.562868
YIL164C	NIT1	0.688663	0.0717805	-0.567396	0.129606	-0.576721	0.440329	0.400302	0.461337
YCL026C-B	HBN1	0.0811852	0.815391	-0.527067	0.129773	0.499542	0.471559	0.330956	0.506059
YNL124W	NAF1	-0.40678	0.170179	0.456689	0.129815	-0.204115	0.734347	-0.508837	0.223849
YOR195W	SLK19	0.195485	0.407028	-0.354868	0.130102	0.149364	0.749722	0.270167	0.42306
YMR157C	AIM36	0.601446	0.0112263	-0.351684	0.130351	-0.600838	0.196249	0.301027	0.371017
YER178W	PDA1	0.273771	0.412781	-0.501746	0.130355	1.38727	0.0370751	0.967405	0.0476988
YDL176W	---	-0.0657206	0.75472	0.319076	0.130548	-0.00799983	0.984868	-0.0697205	0.81568
YBL039W-B	---	-0.0595388	0.838343	-0.441651	0.13074	0.773264	0.185767	0.327093	0.446795
YCR020C-A	MAK31	0.0335537	0.899219	-0.399851	0.130872	-0.781895	0.13986	-0.357394	0.346357
YBL022C	PIM1	0.475067	0.0982752	-0.426577	0.130972	0.842509	0.135824	0.896321	0.0309541
YCR047C	BUD23	-0.261598	0.48849	0.57804	0.131049	-0.685878	0.36901	-0.604537	0.252647
YDR363W	ESC2	-0.0905656	0.677192	0.329708	0.131236	-0.281576	0.518869	-0.231354	0.451822
YLR002C	NOC3	-0.204918	0.532747	0.500664	0.131538	-0.909904	0.17033	-0.65987	0.149789
YDR032C	PST2	0.260705	0.42004	-0.484009	0.131544	1.09988	0.0869045	0.810645	0.0843333
YIR023W	DAL81	-0.149452	0.509582	0.343744	0.13179	-0.413635	0.364118	-0.35627	0.264171
YHR189W	PTH1	0.288328	0.333167	-0.446265	0.131872	0.788022	0.183399	0.682339	0.124597
YEL007W	MIT1	-0.215336	0.398601	0.387816	0.132114	-0.0549076	0.914956	-0.24279	0.500862
YCR009C	RVS161	-0.0351389	0.909433	-0.467002	0.132154	0.581108	0.34804	0.255415	0.563854
YGR098C	ESP1	0.0743447	0.732169	0.326629	0.132171	0.0502248	0.907746	0.0994571	0.747624
YFR039C	OSW7	-0.352641	0.104746	-0.331203	0.132314	0.304755	0.488281	-0.200264	0.52113
YLR404W	FLD1	-0.126916	0.592659	0.358566	0.132532	-0.530947	0.265153	-0.39239	0.24154
YIL042C	PKP1	-0.251396	0.28041	-0.352842	0.132652	0.954692	0.0420841	0.22595	0.509333
YMR212C	EFR3	0.116851	0.644493	0.37982	0.13266	-0.936041	0.064148	-0.351169	0.318994
YLR231C	BNA5	-0.456507	0.0829205	0.40268	0.132727	0.31388	0.557215	-0.299567	0.423687
YNR008W	LRO1	0.0961388	0.684035	-0.354391	0.132803	0.427044	0.364679	0.309661	0.361681
YGR071C	ENV11	-0.280415	0.245944	0.367061	0.13282	-0.921921	0.0592925	-0.741375	0.0285241
YGR169C-A	LSO2	0.0819933	0.730984	0.357889	0.132898	-0.748399	0.116174	-0.292206	0.380668
YDL147W	RPN5	0.372293	0.237939	-0.468144	0.132977	0.56627	0.362638	0.655428	0.147372
YAL037C-B	---	-0.242253	0.56582	0.637782	0.133204	0.675071	0.425781	0.0952822	0.873265
YOL130W	ALR1	-0.108128	0.697583	0.420003	0.133595	-0.309069	0.58026	-0.262662	0.502353
YJL173C	RFA3	0.346075	0.207236	-0.406977	0.133899	0.525707	0.332507	0.608928	0.125664
YLR421C	RPN13	0.349262	0.200319	-0.403983	0.133918	0.398787	0.458736	0.548656	0.160001
YPL043W	NOP4	0.0559403	0.875575	0.536107	0.134112	-0.980028	0.170648	-0.434074	0.382108
YIL079C	AIR1	-0.555362	0.0603263	0.451983	0.134196	-0.930681	0.123123	-1.0207	0.0136252
YDR444W	---	0.177272	0.455168	0.353287	0.134675	-0.482527	0.306589	-0.0639917	0.847679
YCL050C	APA1	0.0918043	0.76074	0.450583	0.134681	-0.254231	0.672261	-0.0353112	0.933672
YMR140W	SIP5	-0.512594	0.0174893	-0.327815	0.134695	1.02526	0.0195123	3.78726e-05	0.999904
YHR039C-A	VMA10	-0.100859	0.725923	0.432653	0.135043	-0.110177	0.848726	-0.155948	0.701013
YLR316C	TAD3	-0.00751603	0.97632	0.377332	0.135228	-0.894345	0.0768296	-0.454689	0.198573
YGR240C	PFK1	-0.19134	0.536138	0.466137	0.135625	0.699817	0.262034	0.158569	0.720535
YGR037C	ACB1	0.126842	0.706073	-0.500944	0.135728	1.43975	0.032642	0.846719	0.0851109
YOR031W	CRS5	-1.97157	7.07938e-17	0.36547	0.135952	-0.222235	0.650246	-2.08269	5.31369e-10
YOR236W	DFR1	-0.580505	0.00494551	0.313607	0.136028	-0.0975553	0.816495	-0.629283	0.0316444
YMR058W	FET3	0.472287	0.301287	-0.671446	0.136195	-3.23828	0.000472432	-1.14685	0.0616082
YNL255C	GIS2	0.0310339	0.920879	-0.465996	0.136509	0.44948	0.471747	0.255774	0.566657
YPL029W	SUV3	0.458385	0.0384643	-0.324477	0.136775	-0.321341	0.460966	0.297714	0.344607
YGR081C	SLX9	-0.161889	0.552683	0.40871	0.136829	-0.995328	0.070332	-0.659553	0.0827763
YOL111C	MDY2	-0.569974	0.0100215	0.335397	0.136984	0.269452	0.549793	-0.435248	0.16719
YKR062W	TFA2	-0.0632376	0.776266	-0.332014	0.136984	0.369882	0.407069	0.121703	0.703389
YKL019W	RAM2	-0.103944	0.66117	-0.35434	0.13717	-0.327801	0.49123	-0.267845	0.424609
YJR041C	URB2	-0.302097	0.333841	0.470755	0.137229	-1.21678	0.0552168	-0.910487	0.0363083
YMR032W	HOF1	0.0391911	0.873948	0.367213	0.137253	-0.187606	0.703806	-0.0546117	0.875648
YER180C-A	SLO1	-0.282116	0.31061	0.416435	0.137356	-0.594117	0.288949	-0.579174	0.139892
YML130C	ERO1	-0.0959661	0.721862	-0.402128	0.137966	0.849709	0.117145	0.328889	0.397459
YPR052C	NHP6A	-0.250168	0.303575	0.364015	0.138095	-0.0641319	0.895946	-0.282234	0.413269
YGR077C	PEX8	-0.278649	0.187125	0.316253	0.138117	-0.236871	0.57835	-0.397085	0.184678
YDR402C	DIT2	-0.380912	0.395823	0.666266	0.138127	0.0550245	0.950148	-0.3534	0.568953
YOL055C	THI20	0.547038	0.104581	0.489793	0.138144	0.0216475	0.973779	0.557861	0.242066
YIL160C	POT1	-0.134648	0.838556	-1.05132	0.138266	-3.1202	0.026856	-1.69475	0.0967297
YML007W	YAP1	0.291138	0.307907	-0.419137	0.138427	0.862004	0.127653	0.72214	0.0800438
YDR025W	RPS11A	-0.156597	0.659193	0.531077	0.138478	-0.28265	0.692396	-0.297922	0.551017
YDR324C	UTP4	-0.225198	0.5458	0.558837	0.13866	-1.3244	0.079805	-0.887399	0.0862788
YOR122C	PFY1	-0.152932	0.651375	-0.505032	0.1392	0.973903	0.153819	0.334019	0.493853
YNL043C	---	0.469909	0.479862	-0.975654	0.139305	0.661589	0.618618	0.800704	0.446522
YBR111W-A	SUS1	0.148843	0.49112	0.318305	0.13937	-1.01817	0.0182671	-0.360244	0.232591
YPR160W	GPH1	-0.538883	0.0476843	-0.408747	0.139433	2.33627	2.95533e-05	0.629254	0.122073
YPR125W	YLH47	0.141667	0.600521	-0.3984	0.139499	0.38754	0.47165	0.335437	0.385831
YPL099C	INA17	0.21455	0.323673	-0.318918	0.139833	0.127906	0.766942	0.278503	0.372141
YHR085W	IPI1	0.0271441	0.927208	0.439508	0.139894	-1.34077	0.024791	-0.643243	0.118145
YGL051W	MST27	-0.501943	0.201952	0.583839	0.140031	-0.59284	0.453869	-0.798363	0.143742
YMR308C	PSE1	-0.169023	0.600657	0.480683	0.140218	-0.698226	0.283367	-0.518136	0.251138
YIL075C	RPN2	0.385661	0.219942	-0.457682	0.14022	0.972673	0.11717	0.871998	0.055439
YHR077C	NMD2	-0.103883	0.70245	0.40307	0.140609	-0.48554	0.374171	-0.346654	0.363558
YMR186W	HSC82	0.387811	0.219136	-0.458678	0.140805	0.69376	0.264786	0.734691	0.105336
YDR395W	SXM1	-0.239605	0.438343	0.460468	0.140869	-0.676763	0.278586	-0.577986	0.181637
YJR017C	ESS1	0.0459302	0.854966	0.369798	0.141093	0.311212	0.535155	0.201536	0.573391
YNR029C	---	0.0831412	0.729163	0.352731	0.141268	-0.547856	0.252994	-0.190787	0.571226
YLR356W	ATG33	0.16993	0.470362	-0.34472	0.141424	1.63929	0.000498965	0.989575	0.00486575
YLR146W-A	---	0.00461095	0.987628	-0.429197	0.141651	-0.823799	0.158859	-0.407288	0.33584
YMR213W	CEF1	-0.180079	0.448846	0.351742	0.141822	-0.302914	0.526592	-0.331536	0.324471
YGL064C	MRH4	0.217358	0.325563	-0.32263	0.141946	-0.713991	0.104292	-0.139637	0.65528
YIR008C	PRI1	0.0370782	0.864432	0.318872	0.142054	-0.619912	0.153512	-0.272878	0.371384
YKL184W	SPE1	-0.104306	0.685238	0.379851	0.142061	-0.684961	0.185452	-0.446786	0.21493
YPL177C	CUP9	0.375763	0.196922	-0.421536	0.142528	-0.105662	0.853863	0.322932	0.432656
YMR115W	MGR3	0.221236	0.331594	-0.331846	0.142606	-0.124966	0.782275	0.158753	0.624761
YLR454W	FMP27	0.194246	0.377704	-0.320767	0.143073	0.604877	0.167315	0.496685	0.121806
YGL242C	---	0.314477	0.288485	-0.429155	0.143526	1.06262	0.070473	0.845788	0.0501244
YDL060W	TSR1	-0.140962	0.699768	0.539381	0.143605	-1.35053	0.0676948	-0.816224	0.107119
YDR414C	ERD1	0.0408967	0.855234	0.32775	0.143799	-0.992074	0.0271553	-0.45514	0.146777
YDR394W	RPT3	0.214485	0.47433	-0.435547	0.143845	0.585367	0.325347	0.507168	0.238127
YLR433C	CNA1	-0.149336	0.503082	0.327968	0.143881	-0.616063	0.169798	-0.457367	0.144056
YJL216C	IMA5	0.894892	0.108936	-0.812983	0.143921	1.87147	0.0920916	1.83062	0.036295
YHR071W	PCL5	-0.262315	0.349562	-0.41424	0.144222	0.62835	0.267627	0.0518604	0.897302
YJR154W	---	-0.37468	0.121493	0.357253	0.144254	0.157858	0.746622	-0.295751	0.392959
YGR202C	PCT1	-0.145708	0.58315	0.390457	0.144306	0.497833	0.35144	0.103208	0.785508
YGL180W	ATG1	-0.0425836	0.848657	-0.326206	0.144307	1.12896	0.0116699	0.521898	0.112313
YPL225W	---	0.299584	0.388638	-0.502801	0.144371	0.368153	0.591996	0.48366	0.329223
YGR204W	ADE3	-0.620481	0.0496422	0.472291	0.144393	1.47614	0.0231219	0.117589	0.797534
YDL137W	ARF2	0.644832	0.10111	-0.560543	0.144493	0.697288	0.36286	0.993475	0.0793377
YDR457W	TOM1	0.0183863	0.938821	0.349554	0.144763	0.3837	0.42302	0.210236	0.538767
YKL160W	ELF1	0.319117	0.225754	-0.380068	0.144783	-0.0186752	0.971385	0.309779	0.407492
YDL058W	USO1	-0.0783494	0.733641	0.337049	0.144889	0.227254	0.622672	0.0352775	0.914273
YDL189W	RBS1	-0.0486016	0.832204	0.335312	0.145023	-0.174314	0.704482	-0.135759	0.675189
YMR192W	GYL1	-0.178259	0.40911	0.316895	0.145071	-0.124929	0.773709	-0.240724	0.43135
YDR170C	SEC7	-0.256482	0.292773	0.358958	0.145108	0.433236	0.378766	-0.0398637	0.908758
YMR222C	FSH2	-0.353292	0.138382	0.351526	0.145243	-0.0460143	0.923994	-0.376299	0.266262
YML114C	TAF8	-0.188717	0.435748	0.355442	0.145283	-0.0697049	0.88629	-0.22357	0.514335
YKR063C	LAS1	-0.300367	0.222443	0.362117	0.145861	-0.868304	0.081423	-0.734519	0.0330722
YER060W-A	FCY22	1.0854	0.0292713	0.693227	0.145932	-0.733284	0.439788	0.71876	0.298408
YPR083W	MDM36	0.117741	0.604405	-0.329343	0.14613	-0.435172	0.336766	-0.0998449	0.758032
YCR052W	RSC6	-0.212625	0.382655	0.357102	0.1462	0.09342	0.849015	-0.165915	0.631007
YGR060W	ERG25	-0.349263	0.304153	-0.50163	0.146278	2.25354	0.00128031	0.777507	0.122709
YCR077C	PAT1	-0.127398	0.638692	0.396709	0.146407	0.105637	0.846367	-0.0745794	0.846262
YNR056C	BIO5	-0.36571	0.378609	0.606178	0.146413	-0.655485	0.43226	-0.693453	0.227949
YDL007W	RPT2	0.310571	0.317005	-0.446251	0.146451	0.553274	0.367229	0.587208	0.186791
YDL131W	LYS21	-0.428222	0.166056	-0.456831	0.146573	1.29622	0.0399854	0.219885	0.62347
YBR162C	TOS1	-0.362732	0.348413	-0.571044	0.146752	1.91273	0.0158798	0.593634	0.296417
YKL024C	URA6	-0.237445	0.339823	0.364275	0.147072	-0.129587	0.796176	-0.302238	0.389813
YKR037C	SPC34	0.0591333	0.794551	-0.328725	0.147328	-0.0359305	0.936837	0.041168	0.899926
YGR134W	CAF130	-0.170906	0.421853	0.310258	0.147416	-0.0888949	0.835435	-0.215353	0.475862
YDR329C	PEX3	0.0536811	0.816641	-0.335045	0.147596	0.0578545	0.900375	0.0826083	0.802514
YNL310C	ZIM17	0.110585	0.626028	-0.327737	0.14763	0.145046	0.74847	0.183108	0.577919
YBR195C	MSI1	-0.446646	0.0364536	0.313531	0.14769	-0.696878	0.107706	-0.795085	0.00822149
YOR008W-B	---	-0.47843	0.177814	0.517954	0.147927	-0.957769	0.180879	-0.957315	0.0520233
YOR133W	EFT1	-0.197823	0.545717	0.478608	0.14794	-0.373714	0.571178	-0.38468	0.403169
YMR234W	RNH1	-0.00146771	0.994673	0.316294	0.148013	-0.583405	0.182093	-0.29317	0.340802
YPR189W	SKI3	0.195296	0.404631	0.336621	0.148468	-0.247759	0.59445	0.0714169	0.828858
YDR080W	VPS41	-0.0161969	0.938653	0.304285	0.148851	-0.0263045	0.950196	-0.0293492	0.921796
YCR084C	TUP1	-0.330392	0.265109	0.434046	0.148881	0.332602	0.579421	-0.164091	0.697198
YEL059C-A	SOM1	-0.0297282	0.904903	0.359252	0.149323	-0.477239	0.337878	-0.268348	0.446534
YNL234W	---	0.472878	0.0428363	-0.331184	0.149614	-0.44225	0.335805	0.251753	0.447832
YLR298C	YHC1	0.136571	0.520191	-0.304907	0.149615	-0.461364	0.275552	-0.0941113	0.755804
YOR335C	ALA1	0.0587163	0.857321	0.470703	0.149777	-0.144948	0.824003	-0.0137578	0.976171
YCR057C	PWP2	-0.186011	0.628159	0.559181	0.149813	-0.758489	0.327623	-0.565255	0.292162
YAL040C	CLN3	0.0661539	0.799142	0.374074	0.149884	0.339126	0.513354	0.235717	0.524587
YPL206C	PGC1	0.574136	0.0825035	-0.465925	0.149967	0.446569	0.48929	0.797421	0.0919075
YOL107W	---	-0.0572052	0.818536	-0.359524	0.150231	0.252381	0.613316	0.0689854	0.849238
YEL016C	NPP2	0.0691392	0.742535	0.302329	0.150398	-0.544471	0.195242	-0.203096	0.493585
YPR141C	KAR3	-0.0372479	0.870755	-0.329893	0.150454	0.138213	0.763027	0.0318588	0.922982
YKL014C	URB1	-0.445742	0.190685	0.498505	0.150694	-1.39351	0.0452187	-1.14249	0.0159017
YIL017C	VID28	0.153718	0.547345	-0.365483	0.15095	1.01241	0.0469623	0.659923	0.0775597
YNL334C	SNO2	0.165226	0.597977	-0.448231	0.151044	0.432666	0.487496	0.381559	0.396255
YLR129W	DIP2	-0.121363	0.727425	0.503785	0.151099	-0.777902	0.267046	-0.510314	0.293886
YGR127W	---	-0.143236	0.62341	-0.420927	0.151161	0.957878	0.102572	0.335704	0.43289
YMR049C	ERB1	-0.170397	0.681657	0.602725	0.151257	-1.21693	0.147438	-0.778862	0.176873
YLL010C	PSR1	-0.255371	0.29451	0.352547	0.15156	0.11815	0.80982	-0.196296	0.571885
YCL049C	---	-0.205448	0.450454	0.393707	0.151873	0.71005	0.196137	0.149577	0.701714
YPL156C	PRM4	-0.719341	0.00464133	-0.3728	0.151945	2.08436	7.50179e-05	0.322837	0.387762
YGL126W	SCS3	-0.203624	0.423783	-0.367668	0.152169	1.32354	0.0102288	0.458144	0.217394
YOR226C	ISU2	-0.488086	0.0981683	0.430396	0.152183	-0.484591	0.419482	-0.730381	0.0783556
YDR020C	DAS2	-0.154619	0.559961	0.382281	0.152202	-1.27336	0.0174102	-0.791298	0.0320935
YPL110C	GDE1	0.173002	0.48583	0.353548	0.152302	0.183039	0.710585	0.264521	0.45343
YMR287C	DSS1	0.285952	0.181914	-0.303877	0.15235	-0.0297609	0.944102	0.271072	0.377078
YPR176C	BET2	0.202344	0.381476	-0.328451	0.152922	0.0690548	0.880415	0.236872	0.473377
YKR060W	UTP30	-0.00302222	0.992277	0.443066	0.153015	-1.67944	0.00710805	-0.842742	0.0482353
YOR164C	GET4	0.0691115	0.764231	0.328771	0.153161	-0.388806	0.397909	-0.125291	0.699148
YNL003C	PET8	-0.0392195	0.882564	-0.380278	0.153184	1.22475	0.0217964	0.573154	0.138857
YPR009W	SUT2	0.343488	0.207761	0.38473	0.153348	0.0223827	0.966819	0.35468	0.358176
YNL138W-A	YSF3	0.217834	0.40722	-0.373109	0.15345	-0.370406	0.478434	0.032631	0.931285
YLR096W	KIN2	-0.143302	0.573532	0.365864	0.153478	-0.329313	0.520078	-0.307959	0.390205
YGL245W	GUS1	-0.195345	0.530827	0.449173	0.15357	0.274754	0.661745	-0.0579686	0.89589
YHR102W	KIC1	0.0469536	0.853345	0.362036	0.153985	0.459498	0.365171	0.276702	0.446128
YOR198C	BFR1	-0.0617642	0.854811	-0.483717	0.154052	0.895701	0.18675	0.386086	0.427283
YOL062C	APM4	-0.207618	0.423596	-0.372993	0.15428	0.513555	0.326293	0.0491597	0.894745
YHR013C	ARD1	-0.0735508	0.753496	0.334738	0.154564	-0.470922	0.316309	-0.309012	0.347695
YBR198C	TAF5	-0.275039	0.277422	0.364331	0.154791	-0.0832154	0.870725	-0.316647	0.376498
YOR051C	ETT1	0.021901	0.939857	0.413504	0.15492	-0.725356	0.211968	-0.340777	0.40055
YOR153W	PDR5	0.932756	0.0100502	0.495754	0.154975	1.02637	0.141065	1.44594	0.00604161
YBR179C	FZO1	0.159946	0.490601	-0.32845	0.154994	-0.245324	0.594972	0.0372838	0.909776
YPR002W	PDH1	1.31247	1.01352e-06	0.363768	0.155272	-1.63322	0.00150522	0.495857	0.176251
YMR105C	PGM2	-0.368707	0.253775	-0.465921	0.155325	1.95164	0.00317556	0.607111	0.203226
YHR058C	MED6	-0.174993	0.418249	0.308895	0.155781	-0.254756	0.558005	-0.302371	0.32303
YJR096W	---	0.0541397	0.801483	-0.305228	0.156052	1.05078	0.014802	0.579532	0.0659695
YPL173W	MRPL40	0.468459	0.0990445	-0.39577	0.156264	-0.137585	0.804989	0.399667	0.319218
YIL128W	MET18	0.0523795	0.815324	0.317734	0.156314	-0.704243	0.116278	-0.299742	0.339967
YFR034C	PHO4	-0.135866	0.578708	0.34863	0.156766	-0.553925	0.260357	-0.412829	0.229311
YDL139C	SCM3	-0.0729039	0.771843	0.356992	0.156853	-0.447726	0.374325	-0.296767	0.404776
YDR132C	---	0.172462	0.543122	0.399631	0.157203	-1.3705	0.01561	-0.512789	0.192206
YJR106W	ECM27	-0.373773	0.0882789	-0.31352	0.157259	0.911226	0.0400236	0.0818404	0.798855
YOL150C	---	-0.127827	0.842793	0.887025	0.157396	-0.723522	0.567506	-0.489589	0.547109
[truncated: 3,827 more rows]

## Sheet: Lachancea thermotolerans
ID	Protein.Homology.S288C	MIX...logFC	MIX...PValue	AN...logFC	AN...PValue	INT...logFC	INT...PValue	MIX.ANonly...logFC	MIX.ANonly...PValue
KLTH0D00440g	YDL078C	-0.376802	0.491757	9.20633	4.22312e-65	6.3817	1.87705e-10	2.81405	9.79903e-08
KLTH0C11924g	YAR050W	0.765986	0.006752	3.49463	2.12823e-58	1.24023	0.0127078	1.3861	3.95503e-10
KLTH0G19536g	YDL078C	0.269952	0.602816	6.2722	4.91413e-38	-0.162809	0.872753	0.188547	0.70332
KLTH0E10076g	YLR225C	1.31574	6.55275e-06	3.30892	7.18454e-36	-0.521374	0.347188	1.05505	0.000430333
KLTH0D00418g	YLR134W	0.529344	0.165192	5.61753	1.7937e-34	1.6286	0.033291	1.34365	0.012513
KLTH0H15708g	YMR145C	-0.700393	0.000161881	-2.35853	1.90015e-34	1.10608	0.00286797	-0.147353	0.576055
KLTH0F00176g	YGL258W	4.66264	9.19483e-32	4.78507	5.08613e-33	-6.23786	5.53649e-17	1.5437	0.00150076
KLTH0G09526g	YPL231W	1.8913	0.0229735	8.54481	9.79412e-32	2.25719	0.108252	3.01989	4.78304e-05
KLTH0B10472g	YMR293C	2.29402	4.2151e-24	2.49439	9.67074e-31	-2.4271	4.70268e-08	1.08047	2.37388e-05
KLTH0E02552g	YCR098C	1.55788	2.059e-08	2.89834	5.59799e-29	-1.2615	0.0191256	0.927129	0.00211362
KLTH0D16808g	YKL174C	-1.06141	0.000979721	3.83859	1.11664e-27	1.38702	0.0304247	-0.367902	0.400502
KLTH0C09042g	YBR036C	0.276759	0.252338	2.72831	8.93015e-27	-0.11652	0.809336	0.218499	0.509325
KLTH0D16038g	YLR438W	-0.342779	0.158722	-2.75768	1.50089e-26	1.53094	0.00172471	0.42269	0.220709
KLTH0E16544g	YGR234W	-0.473153	0.0137625	2.09181	1.95841e-26	-1.28431	0.000868599	-1.11531	1.81127e-05
KLTH0E01122g	YIL146C	1.61888	3.06919e-09	2.85194	2.00504e-26	-1.79611	0.00084214	0.720825	0.0264022
KLTH0C11044g	YOL002C	0.528882	0.0261988	2.62193	9.07934e-26	-0.397124	0.402761	0.33032	0.313482
KLTH0C11836g	YOL140W	1.18516	0.000273163	3.14401	1.92511e-25	-0.476176	0.445405	0.947067	0.00629503
KLTH0F17600g	YOR065W	-0.0724134	0.694527	-1.97947	2.29827e-25	1.12759	0.00228108	0.491383	0.0604494
KLTH0D15202g	YKL187C	-0.269588	0.615771	5.34458	2.59271e-25	4.73019	4.11048e-06	2.09551	0.0001264
KLTH0G02266g	YPR156C	-0.574154	0.0213807	-2.68432	3.35607e-25	5.10162	8.59414e-24	1.97666	2.01894e-08
KLTH0A03454g	YER044C	0.157188	0.361775	1.79685	6.14393e-25	0.734701	0.0327193	0.524539	0.0205349
KLTH0F12342g	YHL021C	1.06974	2.64167e-05	2.46674	7.46521e-25	-0.567113	0.251949	0.786186	0.00560628
KLTH0C03146g	YJR051W	0.289789	0.126489	1.98482	8.66046e-25	1.84738	1.13573e-06	1.21348	1.87368e-06
KLTH0C05808g	YOL103W	0.669606	0.0404749	3.21618	1.563e-24	2.50034	6.38044e-05	1.91978	3.76516e-07
KLTH0C00286g	YJR154W	1.04285	1.39911e-06	2.26488	2.57593e-24	-1.09122	0.0110366	0.497241	0.093146
KLTH0G06776g	YHR049W	-0.59352	0.00719556	-2.33107	4.32026e-24	0.430211	0.328782	-0.378414	0.226706
KLTH0H02728g	YAL067C	-0.533062	0.00596788	-1.93905	9.9398e-23	-2.55015	6.6601e-11	-1.80814	2.83027e-10
KLTH0A04356g	YER062C	0.0662012	0.789614	2.33776	1.53627e-22	2.48493	2.29399e-07	1.30867	4.97372e-06
KLTH0E14080g	YMR250W	0.50965	0.0418676	2.45044	2.09733e-22	4.46933	4.84889e-19	2.74432	1.60541e-16
KLTH0B04972g	YMR318C	-2.24844	4.50581e-17	-2.67163	2.41459e-22	1.20347	0.0252808	-1.6467	1.64357e-05
KLTH0H09856g	YBR008C	-0.858615	0.0122319	-3.59914	3.37544e-22	2.50349	0.000284368	0.393129	0.42102
KLTH0G11616g	YLR142W	0.496634	0.0180512	2.09227	6.3865e-22	-2.40538	1.46967e-08	-0.706054	0.0164771
KLTH0B03894g	YPR156C	0.562673	0.00177585	-1.73596	3.12725e-21	1.81299	5.19096e-07	1.46917	1.25974e-08
KLTH0H11308g	---	1.2619	2.02782e-07	2.25133	3.14069e-21	-1.01188	0.0343766	0.755958	0.0106578
KLTH0C04796g	YDR242W	0.820626	0.0160753	3.23422	3.25118e-21	1.32163	0.0478193	1.48144	0.000411264
KLTH0E01782g	YBL043W	-1.02951	6.76078e-05	-2.73566	3.82185e-21	3.07955	3.46106e-09	0.510267	0.164845
KLTH0C11902g	YDL144C	0.669602	3.72251e-05	1.51505	5.56817e-21	-2.08681	1.59703e-10	-0.373805	0.0723159
KLTH0D18018g	---	-0.569264	0.0300653	2.4491	1.53841e-20	0.645699	0.219674	-0.246414	0.44371
KLTH0H13552g	YMR319C	3.2486	2.24637e-18	3.47786	1.91581e-20	-3.07787	1.02855e-05	1.70966	0.000533185
KLTH0H02838g	YPL245W	-0.902615	4.86287e-06	-1.85707	2.77701e-20	1.26003	0.00139013	-0.272599	0.326512
KLTH0C06776g	YBL066C	-1.48632	3.40788e-09	-2.64279	3.10431e-20	4.45319	8.49795e-19	0.740279	0.0285304
KLTH0G00418g	YLL058W	0.105691	0.75741	3.39315	7.36667e-20	-0.512237	0.454549	-0.150427	0.75068
KLTH0H09724g	YKR016W	0.0482146	0.778197	-1.59347	7.72857e-20	2.57328	1.18903e-13	1.33485	4.31182e-08
KLTH0E01760g	YBL045C	-0.0299314	0.883374	-1.90601	1.46571e-19	0.0572472	0.888436	-0.00130778	0.996391
KLTH0H15928g	YMR152W	0.795121	0.00023061	1.9315	2.18495e-19	0.552948	0.195162	1.07159	8.99318e-05
KLTH0G13354g	YHR176W	-1.21513	1.22339e-06	-2.27501	9.1708e-19	1.37604	0.0056883	-0.527111	0.13459
KLTH0F19888g	YAR050W	-2.21064	2.92975e-11	-2.96526	1.1777e-18	-1.61816	0.0192688	-3.01972	9.29609e-09
KLTH0H06930g	YLR301W	0.19554	0.25377	1.50737	2.88101e-18	-0.125934	0.713003	0.132573	0.561783
KLTH0D02464g	YAL018C	0.258297	0.449886	2.6673	3.10654e-18	-1.19993	0.0872666	-0.341669	0.301995
KLTH0G18304g	YLR056W	0.524145	0.0503995	2.44944	3.17563e-18	0.425024	0.426611	0.736657	0.0513338
KLTH0F06974g	YML120C	0.0051062	0.977972	-1.65709	3.70475e-18	1.4595	9.83621e-05	0.734854	0.00549332
KLTH0H13376g	YMR011W	0.869623	0.000306979	2.12025	6.52906e-18	-1.3007	0.00679449	0.219271	0.497122
KLTH0C11572g	YPL272C	0.370007	0.311914	3.41384	7.31512e-18	0.578617	0.428797	0.659315	0.191482
KLTH0E04686g	YFR033C	-0.59034	0.0117511	-2.07279	9.19392e-18	2.88886	1.17625e-09	0.854092	0.00990664
KLTH0E01320g	YJR116W	0.630009	0.00341641	1.85778	1.56259e-17	2.05915	1.69112e-06	1.65958	1.34071e-08
KLTH0D09944g	YPL123C	0.965742	0.000392693	2.36141	2.31407e-17	-1.34814	0.0129848	0.291673	0.41923
KLTH0G19558g	YDL078C	0.575552	0.139758	3.61851	2.35417e-17	-1.11968	0.150821	0.0157101	0.976741
KLTH0B04510g	YDR536W	-0.580617	0.000478166	-1.41727	3.73878e-17	0.777268	0.0193191	-0.191983	0.411635
KLTH0B04752g	YLR192C	-0.638085	0.00548027	-1.99388	4.25885e-17	2.81077	9.95692e-10	0.7673	0.0153577
KLTH0G17446g	---	0.400826	0.0835412	1.91132	9.35819e-17	-1.43209	0.00210712	-0.315221	0.275622
KLTH0C09724g	---	1.79618	9.6755e-15	1.88479	1.00256e-16	0.517477	0.252251	2.05492	5.61485e-12
KLTH0G06226g	YHR037W	1.06986	1.31543e-05	2.09765	1.01238e-16	-2.15629	1.13079e-05	-0.00828046	0.980713
KLTH0H11572g	YLR256W	0.672376	0.0366814	2.82516	1.37783e-16	1.42562	0.0268196	1.38518	0.0024024
KLTH0C09504g	YDR492W	0.756762	0.00591945	2.35304	2.01741e-16	1.89937	0.000571361	1.70645	1.3291e-05
KLTH0G08580g	YNL083W	0.225124	0.116051	-1.18016	2.95136e-16	0.15842	0.579899	0.304334	0.132148
KLTH0F01518g	YKR013W	0.136051	0.626279	2.37834	5.26952e-16	1.36992	0.0146339	0.821013	0.0381191
KLTH0A02838g	YPL018W	0.0150897	0.939297	1.50551	8.00264e-16	2.76924	1.42604e-13	1.39971	1.9156e-10
KLTH0B06468g	YHR142W	-0.188855	0.352855	-1.67347	9.0388e-16	2.06375	3.24867e-07	0.843018	0.0025279
KLTH0B06314g	YHR138C	0.460207	0.0364146	1.76014	2.09383e-15	-0.769342	0.0800683	0.0755364	0.793889
KLTH0D03102g	YKR029C	0.243347	0.321895	1.99876	2.46403e-15	1.28239	0.00917046	0.88454	0.00888475
KLTH0A01628g	---	-3.02422	7.34998e-06	-5.77114	2.51849e-15	2.33393	0.0932196	-1.85726	0.0668123
KLTH0E03080g	YGR263C	0.960506	0.000232939	2.04207	3.42626e-15	-1.75134	0.00077649	0.0848367	0.796051
KLTH0A03278g	YGR055W	-0.0967138	0.586257	-1.42015	3.6218e-15	0.531657	0.134803	0.169115	0.500584
KLTH0G17358g	---	-0.531481	0.000370836	-1.1821	3.94649e-15	-0.928897	0.0019154	-0.99593	2.83887e-06
KLTH0G05192g	YHR008C	-0.579841	0.0125508	-1.85739	5.55981e-15	2.68949	1.00799e-08	0.764903	0.0192897
KLTH0A05478g	YMR196W	0.22078	0.318863	1.76748	5.62006e-15	1.64289	0.000219518	1.04223	0.000647741
KLTH0E03014g	YHR089C	0.0630104	0.709298	-1.33262	7.62145e-15	1.54367	5.49693e-06	0.834847	0.000469465
KLTH0D00308g	YOL154W	3.71831	1.1634e-33	2.24795	7.83707e-15	-5.16243	1.23293e-18	1.13709	0.00391324
KLTH0A00594g	YPR191W	-0.577285	0.015785	-1.90879	8.03411e-15	3.08184	2.36593e-10	0.963635	0.00442122
KLTH0D15092g	YKL183W	-1.08909	3.27035e-05	-2.24324	8.38315e-15	2.04217	0.000129014	-0.0680026	0.852581
KLTH0B00176g	YER152C	1.71132	1.92913e-21	1.37611	1.25562e-14	-4.63497	3.39527e-37	-0.606166	0.0115395
KLTH0D10912g	YNR008W	0.539449	0.0028609	1.38888	1.48099e-14	0.116347	0.746851	0.597623	0.0112248
KLTH0D11836g	YPL170W	0.549058	0.0015133	1.34215	1.49304e-14	0.37196	0.281276	0.735038	0.00186737
KLTH0F01540g	YCL027W	0.846897	1.22436e-05	1.4625	1.56532e-14	-0.50022	0.191979	0.596787	0.0137283
KLTH0G06710g	YHR046C	-0.114587	0.459915	1.17961	2.60909e-14	-1.07834	0.000545572	-0.653755	0.00120745
KLTH0E09504g	YMR135C	0.374701	0.101001	1.68897	3.11042e-14	0.857255	0.0565675	0.803329	0.00313823
KLTH0H03542g	YBL022C	0.792598	0.000658884	1.69959	6.3495e-14	0.0885458	0.847746	0.836871	0.00297852
KLTH0C09306g	YNL280C	0.634312	0.000728939	1.41892	6.65817e-14	1.11972	0.00279587	1.19417	3.36131e-06
KLTH0C08272g	YBR035C	-0.0447304	0.786822	1.2478	7.039e-14	0.336618	0.308904	0.123579	0.578366
KLTH0A03146g	YLR054C	-2.63979	3.0451e-09	3.26266	7.53056e-14	3.69412	7.89175e-05	-0.792733	0.0732523
KLTH0G02046g	YPR160W	0.83146	0.00685087	2.39711	7.80011e-14	1.87667	0.00231398	1.76979	5.99121e-05
KLTH0F13794g	YER014W	0.499306	0.00461523	1.31752	9.73145e-14	0.0789675	0.822398	0.538789	0.0220405
KLTH0G11154g	YOL103W	0.807347	3.62069e-06	1.28653	1.04698e-13	-1.28738	0.000213522	0.163659	0.468239
KLTH0E12232g	YBR203W	0.286254	0.148411	1.48157	1.10414e-13	0.524881	0.184285	0.548694	0.0369603
KLTH0A00308g	YPL265W	-0.767245	0.0133687	2.23791	1.1901e-13	-3.99761	1.05797e-08	-2.76605	1.74295e-14
KLTH0B00308g	YGR287C	1.45154	1.34636e-07	2.05608	1.45118e-13	-1.99817	0.000253606	0.452456	0.218798
KLTH0F17204g	YOR051C	-0.0891294	0.687216	1.66072	1.78768e-13	1.22898	0.00562511	0.525361	0.0815517
KLTH0E14476g	YBL030C	0.147101	0.47713	-1.55856	1.78829e-13	0.727822	0.0789496	0.511012	0.0815421
KLTH0G15752g	YOL084W	0.153083	0.405185	1.36816	2.10915e-13	1.27075	0.000566678	0.78846	0.00190846
KLTH0A04510g	YER067W	-2.12622	0.000302276	4.25151	2.22978e-13	2.50685	0.035679	-0.872798	0.168322
KLTH0A05104g	YKL216W	-0.119993	0.492855	-1.29831	2.32244e-13	-0.367506	0.293783	-0.303746	0.220971
KLTH0C01848g	YGR225W	-2.09191	4.40934e-06	3.2284	2.54128e-13	-1.2684	0.265472	-2.72611	5.30744e-09
KLTH0D10120g	YPL127C	-0.232878	0.583976	2.75064	2.56553e-13	-0.853074	0.337086	-0.659415	0.0914477
KLTH0D05588g	YMR083W	-1.26465	9.31762e-07	1.89877	3.3458e-13	1.10794	0.0304939	-0.710679	0.0380462
KLTH0F01144g	YCL040W	-0.167372	0.491201	1.82055	3.52296e-13	-0.504401	0.29976	-0.419572	0.219751
KLTH0C07700g	---	1.21251	3.78022e-07	1.72225	3.57564e-13	-2.30813	1.2844e-06	0.0584408	0.848438
KLTH0D13596g	YLR372W	-0.287091	0.156721	-1.49436	4.12715e-13	2.70134	4.63522e-11	1.06358	0.000199079
KLTH0A03872g	YER049W	0.414366	0.0446737	1.51979	4.67903e-13	0.329541	0.424045	0.579136	0.0441807
KLTH0B09042g	YMR291W	0.0990756	0.559896	1.22932	5.21015e-13	0.551811	0.103874	0.374981	0.0930283
KLTH0E02772g	YDR342C	-0.204865	0.347255	1.61073	5.409e-13	-0.544675	0.211631	-0.477203	0.121971
KLTH0F15972g	---	0.0728707	0.659592	1.20145	6.30904e-13	-0.405148	0.221004	-0.129703	0.567064
KLTH0G13662g	YLR089C	0.480788	0.00555106	1.2549	7.64168e-13	-0.591031	0.0878642	0.185273	0.438618
KLTH0C05676g	YPR026W	0.411823	0.0265531	1.33108	9.26002e-13	0.675115	0.0682328	0.74938	0.00243926
KLTH0E06138g	YLL028W	-0.201436	0.377039	-1.65812	1.19381e-12	1.00931	0.0271663	0.303219	0.347038
KLTH0H02530g	YDL181W	-0.246001	0.226288	-1.46604	1.2006e-12	3.03556	1.35193e-13	1.27178	6.83985e-06
KLTH0E06644g	YGL184C	-0.181295	0.301377	-1.25347	1.67196e-12	2.50832	1.01581e-12	1.07286	8.82358e-06
KLTH0A00726g	YPR184W	0.185155	0.419335	1.64336	2.27574e-12	0.799044	0.0816456	0.584677	0.066583
KLTH0G15774g	---	0.931341	0.015775	2.40867	4.20916e-12	-0.361764	0.623291	0.750459	0.0554689
KLTH0G19052g	YLR073C	-0.304203	0.401067	-2.55347	4.49231e-12	-2.23954	0.00209497	-1.42397	0.00973792
KLTH0D11308g	YPL156C	-1.48008	2.72031e-06	-2.53799	5.25209e-12	2.71416	3.04322e-05	-0.123001	0.780421
KLTH0H08162g	YBR006W	0.529741	0.00467759	1.26489	7.19178e-12	-1.49117	7.23224e-05	-0.215845	0.358307
KLTH0F04576g	YKL174C	-0.557419	0.00182964	-1.23586	7.36899e-12	-0.932902	0.00929428	-1.02387	5.74106e-05
KLTH0F03344g	YJL209W	-0.297097	0.111708	-1.28377	8.88879e-12	-1.68559	6.96104e-06	-1.13989	2.24528e-05
KLTH0G17864g	---	-0.132908	0.48909	-1.32049	1.00379e-11	-0.314406	0.413922	-0.290111	0.284936
KLTH0H13596g	YFR017C	0.075473	0.685259	1.28422	1.00565e-11	-2.31584	7.97197e-10	-1.08245	3.40321e-05
KLTH0C04620g	YMR258C	0.182646	0.398016	1.49556	1.02034e-11	-0.480751	0.266132	-0.0577293	0.846776
KLTH0C06490g	YBL078C	0.231459	0.213614	1.27663	1.18538e-11	-0.825378	0.0267555	-0.18123	0.479921
KLTH0C01716g	---	-2.7151	3.48953e-08	3.45865	1.19061e-11	-4.12357	0.00216472	-4.77689	1.60291e-18
KLTH0F04972g	YJL161W	0.285619	0.347785	2.04405	1.21377e-11	-0.879244	0.149713	-0.154003	0.680343
KLTH0H16390g	YGL258W	4.5643	7.20491e-19	3.287	1.21675e-11	-5.85854	8.53849e-10	1.63503	0.0109246
KLTH0D01188g	YOR356W	-0.359255	0.0275824	-1.11215	1.33222e-11	-1.05622	0.00122036	-0.887363	0.000134586
KLTH0G09372g	YNL065W	-0.249163	0.246762	1.47984	1.42529e-11	0.105243	0.806635	-0.196541	0.512337
KLTH0E00154g	YDR400W	0.901267	0.0035156	1.94353	1.46126e-11	-1.87858	0.00237388	-0.0380224	0.909063
KLTH0C03410g	YEL037C	-0.113826	0.502323	-1.14551	2.2489e-11	2.3125	1.20531e-11	1.04242	9.85477e-06
KLTH0E01562g	YBL049W	0.951149	0.00232252	1.92574	2.35838e-11	-0.896491	0.1417	0.502904	0.131859
KLTH0F18766g	YOL123W	-0.00486444	0.975903	-1.07424	2.49668e-11	1.41619	9.62799e-06	0.703229	0.00162861
KLTH0D00528g	YBL043W	-1.60123	4.50391e-07	-2.20445	3.54104e-11	2.13377	0.000865895	-0.534346	0.220859
KLTH0H13288g	YOL018C	0.503928	0.00153132	1.0541	3.67946e-11	-1.44078	6.15089e-06	-0.216463	0.312689
KLTH0C01826g	YHR150W	0.776446	0.000372683	1.41995	4.20919e-11	-2.01042	4.36683e-06	-0.228766	0.407088
KLTH0G03828g	YCR098C	-0.318155	0.0755464	-1.19259	4.38659e-11	-1.56716	1.31199e-05	-1.10173	1.76827e-05
KLTH0G06314g	YHR039C-A	0.01759	0.926657	1.27574	4.68058e-11	-0.641455	0.0937303	-0.303137	0.256514
KLTH0H00330g	YNL242W	-0.0338494	0.843534	1.12475	5.42436e-11	0.85561	0.0125373	0.393956	0.0759996
KLTH0B00968g	YKL211C	0.185072	0.308847	-1.20359	5.54423e-11	0.667403	0.066555	0.518774	0.042911
KLTH0E04422g	YIL024C	0.121054	0.567712	1.39534	6.2585e-11	-2.09624	9.77742e-07	-0.927066	0.00114162
KLTH0H14850g	YHR072W	0.441787	0.0273481	1.3142	6.91217e-11	1.01701	0.0109479	0.950291	0.000447955
KLTH0D09548g	YOR196C	-0.0808708	0.684859	-1.3095	7.74245e-11	2.24769	1.78264e-08	1.04297	0.000158405
KLTH0G05170g	YDR465C	-0.23364	0.405625	-1.87965	7.96696e-11	2.99114	7.20801e-08	1.26193	0.000905571
KLTH0H08338g	YBL015W	-0.19167	0.378857	-1.43498	9.05386e-11	1.32072	0.00250544	0.468688	0.127292
KLTH0G11000g	YGL156W	1.08266	0.00400754	2.53858	1.01073e-10	-1.22922	0.0998424	0.468052	0.370152
KLTH0H08844g	YPR011C	-0.492995	0.0423706	-1.63862	1.10837e-10	2.9605	7.69933e-10	0.987256	0.00216205
KLTH0H00220g	YPR058W	0.46257	0.0107022	1.1758	1.23904e-10	-2.60488	1.21357e-12	-0.839871	0.000863134
KLTH0G05676g	YDR476C	0.0751037	0.650376	1.05651	1.7932e-10	-0.253571	0.444387	-0.0516817	0.811795
KLTH0B01364g	YJR025C	0.271574	0.129058	1.14275	1.81919e-10	-2.35136	7.66947e-11	-0.904107	0.000166535
KLTH0B06006g	YPL111W	0.127126	0.455955	1.09368	1.90621e-10	-0.622227	0.0683252	-0.183988	0.429736
KLTH0B00858g	YJR077C	-0.202753	0.354953	-1.42128	1.93819e-10	0.27474	0.530756	-0.0653832	0.83287
KLTH0A05280g	YDL178W	-0.0318867	0.845095	-1.04478	2.14512e-10	0.701811	0.0316018	0.319019	0.163872
KLTH0D17050g	YAR050W	-0.581708	0.0774836	-2.18144	2.28072e-10	0.474287	0.480897	-0.344565	0.475615
KLTH0E12342g	YBR202W	-0.690398	0.000193977	1.17877	2.40027e-10	0.199892	0.588921	-0.590451	0.0175769
KLTH0C11440g	YGR177C	0.33146	0.0830461	1.22174	2.55186e-10	-0.215879	0.572049	0.223521	0.397189
KLTH0D09020g	YNL100W	-0.139932	0.430566	-1.13289	2.67902e-10	2.30821	8.53293e-11	1.01417	3.11464e-05
KLTH0H10054g	YBR286W	0.163187	0.378262	1.18123	2.83307e-10	0.285237	0.441204	0.305806	0.234783
KLTH0A06886g	YCR075C	-0.325005	0.1089	1.25496	3.43089e-10	-0.523053	0.203535	-0.586531	0.0161652
KLTH0G18392g	YIL119C	-0.44202	0.239499	-2.49319	3.455e-10	1.48709	0.0493679	0.301523	0.583491
KLTH0H01386g	YLR205C	-1.14345	0.00213208	-2.40847	3.47593e-10	-1.4004	0.05855	-1.84365	0.000695202
KLTH0D10648g	YOR229W	0.0364966	0.851745	1.237	3.74813e-10	1.06007	0.00672315	0.56653	0.0359941
KLTH0E16192g	YML126C	0.700268	0.00296555	1.49979	3.76823e-10	0.197833	0.67333	0.799185	0.0160753
KLTH0E07920g	YHR179W	-0.759777	0.00521014	-1.7308	4.35036e-10	0.864674	0.110834	-0.327439	0.392715
KLTH0F06688g	YOL056W	-0.148325	0.355365	0.997561	4.36918e-10	-0.225698	0.483185	-0.261174	0.20341
KLTH0D06776g	YHR004C	0.246056	0.388413	1.75345	4.97593e-10	1.55895	0.00566624	1.02553	0.00368485
KLTH0G12122g	YJR126C	0.111801	0.483739	0.99298	5.47564e-10	0.771703	0.0155547	0.497653	0.0198007
KLTH0B10164g	---	0.0154757	0.96939	2.87823	5.6718e-10	-3.30708	0.00024374	-1.63807	0.00729952
KLTH0G02508g	YOR143C	-0.42486	0.0235804	1.16962	6.26765e-10	-0.91494	0.0149076	-0.88233	0.000645679
KLTH0E07898g	YHR179W	-0.642519	0.00667552	-1.48459	6.47096e-10	0.596334	0.207086	-0.344352	0.302278
KLTH0B07172g	YDL215C	0.221962	0.230754	1.15269	6.51852e-10	0.0605973	0.870018	0.252261	0.317858
KLTH0C00968g	YMR090W	0.289019	0.166852	1.29694	6.53453e-10	-0.85536	0.0410178	-0.138661	0.618143
KLTH0E02816g	YDR341C	0.0843659	0.652386	-1.16992	6.72388e-10	1.41962	0.000161265	0.794178	0.00274006
KLTH0B03784g	YGR175C	0.254087	0.241297	1.35763	7.22758e-10	-0.244085	0.573369	0.132044	0.664285
KLTH0C02178g	YGR212W	0.135199	0.43552	-1.07203	8.02667e-10	-0.444298	0.200018	-0.0869499	0.722254
KLTH0E15862g	---	0.626388	0.000522156	1.1013	9.50106e-10	-0.728568	0.0430435	0.262104	0.270696
KLTH0G15312g	YOR178C	0.503182	0.0469099	1.53523	9.94508e-10	2.12377	2.26157e-05	1.56506	1.48774e-06
KLTH0G08888g	YNL074C	-0.289893	0.108466	-1.12844	1.00396e-09	3.30131	3.607e-20	1.36076	1.12396e-08
KLTH0G03454g	YNL125C	-0.915149	0.0111368	2.19714	1.06307e-09	0.886816	0.221037	-0.471741	0.278707
KLTH0H03322g	YMR178W	0.00308375	0.983983	0.940355	1.14706e-09	-0.48425	0.117622	-0.239041	0.240852
KLTH0G11308g	YLR149C	0.308922	0.0929248	1.12327	1.19491e-09	-0.306372	0.404304	0.155737	0.530031
KLTH0H14366g	YJR036C	0.655277	0.0137103	1.58922	1.28934e-09	0.222168	0.67332	0.766361	0.0207036
KLTH0F09460g	YGL144C	0.433195	0.0589411	1.40246	1.45818e-09	0.0160974	0.972109	0.441244	0.158254
KLTH0G04532g	YDL174C	-0.375009	0.0274317	-1.03649	1.49686e-09	-0.369481	0.278308	-0.559749	0.0186337
KLTH0G15400g	YOR176W	0.384437	0.0271378	1.05405	1.50906e-09	1.41875	4.505e-05	1.09381	3.3323e-06
KLTH0D01650g	---	0.693925	0.0226502	1.8749	1.71413e-09	-0.264531	0.662409	0.561659	0.180167
KLTH0C10252g	YLR265C	0.473204	0.0151963	1.14552	1.7276e-09	-0.887408	0.0226506	0.0294996	0.900756
KLTH0H11726g	YLR173W	0.828396	2.17897e-07	0.957686	1.76356e-09	-1.13496	0.000368049	0.260916	0.220121
KLTH0E15268g	YPR061C	-0.831668	0.00273004	-1.68722	1.81235e-09	-2.10729	0.000155579	-1.88531	3.64716e-06
KLTH0E15928g	YMR316W	0.251567	0.485766	2.02342	1.92102e-09	-2.01127	0.00795403	-0.754066	0.0449488
KLTH0C01188g	YKL085W	-0.0261281	0.905803	-1.34369	2.12511e-09	2.06104	3.77114e-06	1.00439	0.00141023
KLTH0A02904g	YLR050C	0.294234	0.140504	1.16618	2.25381e-09	-0.585974	0.142042	0.00124694	0.99587
KLTH0E08734g	YGR008C	0.581653	0.104887	2.22939	2.31548e-09	-2.37401	0.00105046	-0.605351	0.229476
KLTH0H05500g	YJL172W	0.677562	0.00405546	1.38011	2.52484e-09	-0.584377	0.211871	0.385374	0.188183
KLTH0E15488g	YJL110C	-0.685124	0.0410017	-2.19472	2.53809e-09	2.62565	8.17035e-05	0.627701	0.167725
KLTH0E02354g	YDR262W	0.123781	0.463435	1.01288	2.5638e-09	-0.703652	0.0373682	-0.228045	0.327324
KLTH0B10428g	YPL283C	0.0795873	0.837921	2.05999	2.80775e-09	-0.296258	0.705652	-0.0685419	0.849848
KLTH0A07832g	YJR152W	0.0449015	0.94339	3.66259	3.3394e-09	-0.355948	0.812335	-0.133072	0.81979
KLTH0D06754g	YJL212C	-0.388049	0.0554158	1.20941	3.36695e-09	0.407153	0.314546	-0.184472	0.507627
KLTH0G10208g	YIL097W	0.242035	0.236665	1.22013	3.44296e-09	0.0890617	0.827583	0.286566	0.307064
KLTH0D11704g	YOR252W	-0.143639	0.394189	-1.00277	3.4543e-09	-0.577864	0.0871009	-0.432571	0.0674213
KLTH0G06050g	YDR299W	-0.26332	0.236953	-1.33488	3.70045e-09	1.82085	4.21085e-05	0.647106	0.0329488
KLTH0C07546g	YBR053C	0.340171	0.072101	1.11575	4.41374e-09	0.223215	0.554614	0.451778	0.0782744
KLTH0D02728g	YAL012W	-0.793076	0.0206838	-2.06463	4.55022e-09	5.24741	9.66062e-14	1.83063	0.000119355
KLTH0F01166g	YCL039W	0.196634	0.29155	1.09905	4.70668e-09	0.195412	0.600015	0.294339	0.246296
KLTH0F02266g	YAL040C	-0.305392	0.0772805	-1.01688	5.32628e-09	1.81221	1.77964e-07	0.600713	0.0122628
KLTH0H15950g	YMR152W	-1.01061	1.69303e-06	-1.23578	5.76489e-09	-1.20586	0.00422971	-1.61354	9.74899e-08
KLTH0F16016g	YNL026W	0.162922	0.323103	-0.966548	5.82187e-09	-0.183482	0.577875	0.071181	0.759288
KLTH0D17776g	YHR195W	0.233488	0.204724	1.07304	5.86498e-09	-0.0634595	0.862917	0.201758	0.408727
KLTH0D08536g	YKL051W	-0.626722	0.00853451	-1.41396	6.26758e-09	3.35622	2.34124e-12	1.05139	0.00106562
KLTH0E16588g	YJR152W	0.10907	0.69826	1.65843	6.53872e-09	-2.06474	0.000285484	-0.923299	0.0155993
KLTH0F13420g	YER010C	0.207972	0.204675	0.947146	6.87383e-09	-1.55065	2.60462e-06	-0.567355	0.00842877
KLTH0C00682g	YIR026C	-0.371306	0.12337	-1.40532	8.03768e-09	-1.33945	0.00558341	-1.04103	0.00259924
KLTH0E16258g	YML128C	0.677364	0.0245893	1.78067	8.0449e-09	1.23185	0.0408046	1.29329	0.00256691
KLTH0H14190g	YOR130C	-0.14394	0.377339	-0.94641	8.06989e-09	-0.419044	0.199428	-0.353462	0.12084
KLTH0D02574g	YOL042W	-0.406468	0.0247994	-1.06249	8.28047e-09	1.50442	3.2434e-05	0.345743	0.155727
KLTH0G14806g	YLR295C	0.225061	0.208166	-1.0386	8.5636e-09	1.11667	0.0018356	0.783397	0.00194498
KLTH0B04004g	YKL067W	-0.590412	0.0877875	-2.1894	8.59283e-09	5.96457	2.50468e-19	2.39187	5.51807e-08
KLTH0D06534g	YKR009C	0.326013	0.0385756	0.902188	8.97577e-09	-0.175208	0.577359	0.238409	0.246156
KLTH0D15158g	YKL186C	-0.0625219	0.727796	-1.04041	9.24859e-09	0.778786	0.0298861	0.326871	0.185303
KLTH0E03982g	YDR322C-A	-0.181407	0.334819	-1.08862	9.99684e-09	-0.515682	0.170585	-0.439248	0.09898
KLTH0H14828g	YDR319C	0.606837	0.00132636	1.07909	1.03508e-08	-1.75737	3.55545e-06	-0.271845	0.277299
KLTH0G15730g	YGR192C	0.458171	0.0352428	1.26027	1.08597e-08	2.56587	6.01035e-09	1.7411	3.2899e-08
KLTH0A06468g	YLR011W	0.195517	0.285185	1.05316	1.12289e-08	-1.77652	1.40292e-06	-0.692742	0.00649317
KLTH0E16786g	YIR038C	-0.170121	0.315138	0.970395	1.24181e-08	0.493695	0.145049	0.0767265	0.741278
KLTH0C00440g	YAR050W	0.54229	0.147558	-2.20431	1.25806e-08	-2.39826	0.00149044	-0.656841	0.221059
KLTH0B04664g	YKL078W	-0.0113594	0.946151	-0.965123	1.32191e-08	-0.886783	0.00876339	-0.454751	0.0563472
KLTH0D17006g	YAR050W	-1.44492	3.16109e-06	-1.78194	1.38026e-08	0.342185	0.580648	-1.27382	0.00345359
KLTH0E10912g	---	0.101558	0.507812	-0.873122	1.47484e-08	-0.713829	0.0200233	-0.255356	0.237699
KLTH0F01232g	YDR514C	0.017724	0.916892	-0.972126	1.5144e-08	1.2446	0.000262415	0.640023	0.00655125
KLTH0E10032g	YLL056C	-1.34655	2.7181e-05	-1.8391	1.55105e-08	-1.21641	0.0589513	-1.95475	2.97475e-05
KLTH0H02486g	YDL131W	-0.00423848	0.985786	-1.35578	1.75845e-08	1.93725	4.94667e-05	0.964385	0.00419607
KLTH0B04598g	YMR065W	-0.530555	0.00891523	-1.15419	1.76303e-08	-1.43324	0.000448656	-1.24717	1.42297e-05
KLTH0C11396g	YEL060C	0.644794	0.0101855	1.43431	1.81146e-08	0.437721	0.381441	0.863655	0.0150096
KLTH0G04136g	YML013W	0.165323	0.34042	0.975865	1.86005e-08	0.757354	0.0286983	0.543999	0.0179692
KLTH0F13948g	YBR251W	-0.710744	0.00151062	-1.28652	1.93281e-08	1.84009	4.1107e-05	0.209303	0.488005
KLTH0D15180g	YNR064C	0.517555	0.251791	-2.47231	1.98966e-08	-1.36202	0.124494	-0.163457	0.812614
KLTH0G07348g	YJL042W	-0.0344891	0.847216	1.0097	2.04203e-08	1.08998	0.00237106	0.510499	0.0352073
KLTH0H02750g	YMR189W	-0.375113	0.239607	-1.8291	2.33835e-08	1.76216	0.00600067	0.505968	0.2617
KLTH0F17138g	YOR049C	-1.20843	0.000297908	-2.02964	2.52646e-08	3.13872	2.71543e-06	0.360934	0.412647
KLTH0H03476g	YMR173W	-0.0373918	0.872054	1.31033	2.53702e-08	1.08673	0.0196023	0.505973	0.1129
KLTH0C01056g	YOR381W	-1.02949	0.000179803	-1.5446	2.73832e-08	-3.61403	1.07986e-10	-2.8365	6.33967e-12
KLTH0G14718g	YHL016C	-0.752292	0.00214992	-1.41754	2.95391e-08	3.81271	5.61772e-15	1.15406	0.000303122
KLTH0E06996g	YPR021C	-0.161428	0.318704	-0.901637	3.04753e-08	-0.737772	0.0228623	-0.530314	0.0203259
KLTH0H08800g	YPR015C	-0.361883	0.176578	-1.50402	3.0608e-08	1.04369	0.0515182	0.159962	0.669228
KLTH0F03806g	YCR032W	0.24511	0.105766	0.833675	3.11535e-08	0.729367	0.0155835	0.609793	0.00179925
KLTH0F01012g	YCL047C	0.539632	0.00105627	0.909353	3.19028e-08	-1.39893	2.23664e-05	-0.159835	0.467289
KLTH0C05368g	YJR080C	-0.235554	0.142816	-0.894988	3.38726e-08	1.1096	0.000557922	0.319244	0.145985
KLTH0F11000g	YPR095C	0.44709	0.0215498	1.05688	3.69536e-08	0.503608	0.191611	0.698894	0.00429941
KLTH0F04114g	YJL185C	0.329941	0.259637	1.5664	3.78022e-08	-0.674255	0.249413	-0.0071867	0.983449
KLTH0C06358g	YER107C	-0.239855	0.158486	-0.942409	4.00321e-08	1.88285	3.21208e-08	0.701569	0.00249027
KLTH0G14652g	YDR087C	-0.393991	0.0807751	-1.25503	4.06033e-08	1.18759	0.00854157	0.199805	0.519414
KLTH0E08338g	YGL001C	0.288908	0.171403	1.17156	4.20772e-08	-0.847898	0.0449459	-0.135041	0.6486
KLTH0B04774g	YDL174C	-1.22861	0.000445726	-1.96749	4.46473e-08	5.53083	1.24722e-14	1.5368	0.00119224
KLTH0B03674g	YGR183C	-0.114547	0.598995	-1.20739	4.52445e-08	-2.17769	7.65089e-07	-1.20339	0.000120587
KLTH0D14498g	YLR395C	-0.151328	0.479521	-1.18371	4.69084e-08	-0.9969	0.0201267	-0.649778	0.0326313
KLTH0F18128g	YOR079C	0.329321	0.0702359	0.990601	4.88273e-08	-1.64844	6.52723e-06	-0.494901	0.0399607
KLTH0D02926g	YAL008W	0.263499	0.196084	1.11737	4.91605e-08	-0.668864	0.100983	-0.0709326	0.796878
KLTH0F17292g	YKR071C	-0.109207	0.580767	-1.08537	5.43964e-08	1.7722	7.22604e-06	0.776895	0.00399679
KLTH0G11968g	YJL222W	-0.058981	0.732828	0.94046	6.05199e-08	-0.916943	0.00807628	-0.517452	0.0289575
KLTH0B05082g	YPR033C	-0.259899	0.322255	1.41873	6.13392e-08	4.75931	2.41934e-19	2.11976	4.21744e-10
KLTH0G03608g	YGR037C	0.217874	0.279118	1.09041	6.16037e-08	-1.37324	0.000685564	-0.468748	0.078985
KLTH0E04642g	YIL019W	-0.457715	0.0645846	-1.37832	6.24066e-08	1.60401	0.00118577	0.344288	0.300532
KLTH0F12562g	YIL010W	0.39965	0.03496	1.03262	6.37141e-08	-1.07887	0.00446786	-0.139785	0.596631
KLTH0C06556g	YBL075C	0.785654	0.0398415	2.12587	6.80572e-08	2.39387	0.00185527	1.98259	0.000279524
KLTH0H14344g	YEL024W	-0.193839	0.415007	-1.2954	8.15169e-08	-1.70734	0.000362571	-1.04751	0.00206824
KLTH0H00264g	YER004W	0.626467	0.000148207	0.881756	8.37788e-08	-1.26763	0.000123117	-0.00734668	0.973333
KLTH0A01892g	YBR022W	0.505038	0.0218418	1.17439	8.51247e-08	-1.51814	0.000588444	-0.254034	0.376498
KLTH0D02640g	YOL041C	0.0182801	0.938071	-1.2854	8.62208e-08	2.03433	2.02635e-05	1.03545	0.00191123
KLTH0H09086g	YGL037C	0.517608	0.0137653	1.08838	8.79182e-08	1.00272	0.0145475	1.01897	4.30753e-05
KLTH0G19690g	YGL257C	-0.00692819	0.989913	1.95307	9.40542e-08	-1.52662	0.0722212	-0.770237	0.0481564
KLTH0F12078g	YPR109W	0.334574	0.0655913	0.964957	9.58155e-08	-0.553251	0.127619	0.0579481	0.806607
KLTH0F08954g	YLR163C	-0.326802	0.0472897	-0.885602	9.64612e-08	2.08264	2.93495e-10	0.714518	0.00149714
KLTH0E00286g	---	0.120062	0.769012	2.19522	1.00077e-07	-3.08537	0.000519503	-1.42263	0.00366263
KLTH0G13046g	YLR100W	0.173082	0.316924	0.925638	1.02879e-07	-0.942659	0.00651731	-0.298248	0.212021
KLTH0D13288g	YLR363C	-0.337699	0.11597	-1.17505	1.03253e-07	2.82493	3.26694e-11	1.07476	0.000136428
KLTH0G06072g	YDR298C	0.0298261	0.881974	-1.07976	1.06797e-07	2.01507	6.80666e-07	1.03736	0.000278324
KLTH0G06292g	YHR039C	0.293457	0.126437	1.02624	1.12496e-07	0.370776	0.334	0.478845	0.0723033
KLTH0A05434g	YDL130W	-0.199288	0.371729	-1.19752	1.1524e-07	2.17971	1.3294e-06	0.890568	0.00488578
KLTH0D00660g	---	0.635743	0.0102616	1.3267	1.20008e-07	-1.1714	0.0179727	0.0500418	0.884953
KLTH0D03872g	YGR161C	1.16829	7.06904e-07	1.22758	1.21335e-07	3.34636	6.93835e-13	2.84147	4.80084e-19
KLTH0G07590g	YKL142W	0.00679536	0.972612	1.05826	1.22864e-07	-0.643234	0.104837	-0.314821	0.256864
KLTH0F12408g	YMR009W	-0.464488	0.030107	-1.15179	1.23013e-07	0.354113	0.410395	-0.287431	0.327075
KLTH0G17820g	YLR340W	-0.232064	0.318873	-1.24862	1.24171e-07	0.762985	0.101597	0.149428	0.649676
KLTH0E15334g	YBR105C	0.423792	0.112074	1.35029	1.26438e-07	3.05564	2.09126e-09	1.95161	3.25935e-10
KLTH0E01452g	YJR109C	0.30379	0.0874139	-0.943984	1.31937e-07	1.04251	0.00340017	0.825045	0.000998619
KLTH0G00396g	YNL339C	-0.2538	0.410878	1.62182	1.36441e-07	-4.58337	5.07963e-13	-2.54549	8.43138e-10
KLTH0H04884g	YPL186C	0.602281	0.0312452	1.4821	1.36804e-07	-0.181703	0.74393	0.511429	0.17038
KLTH0F09416g	YDL110C	0.271304	0.302133	1.39115	1.37465e-07	4.48087	7.02603e-17	2.51174	5.41328e-12
KLTH0D09262g	YNL110C	-0.0505797	0.775804	-0.940665	1.39715e-07	2.09174	4.50355e-09	0.995289	5.44007e-05
KLTH0E02948g	YNL277W	-0.45362	0.00231948	-0.787999	1.40097e-07	-0.597076	0.045343	-0.752159	0.000308123
KLTH0F12210g	YGR088W	-0.226808	0.327872	1.2358	1.43726e-07	2.26227	1.39718e-06	0.904326	0.00569731
KLTH0E15906g	YDL014W	0.222979	0.270063	-1.07322	1.47926e-07	1.02854	0.0111285	0.737248	0.0100988
KLTH0G13420g	YDR120C	-0.384966	0.176593	-1.52766	1.48205e-07	2.8596	5.25438e-07	1.04483	0.00683646
KLTH0D01782g	YOR338W	0.876419	2.00716e-07	0.884	1.5027e-07	0.960154	0.00419827	1.3565	6.09319e-09
KLTH0G05148g	YHR007C	0.525062	0.0388822	1.35013	1.63889e-07	1.59486	0.00176983	1.32249	0.000265571
KLTH0D05544g	YKL103C	0.358661	0.0426881	0.928039	1.76559e-07	0.798133	0.0240465	0.757727	0.00185372
KLTH0A02860g	YFL014W	-0.0891761	0.786923	1.77285	1.7927e-07	2.76551	3.85602e-05	1.29358	0.00625188
KLTH0H00396g	YNL240C	-0.0508903	0.718287	-0.738895	1.81889e-07	-1.27668	6.47974e-06	-0.689232	0.00052334
KLTH0C10120g	YPR198W	-0.199282	0.594427	-1.9827	2.00798e-07	-1.26999	0.0915002	-0.834275	0.127461
KLTH0G07480g	YKL148C	0.110385	0.65247	-1.29396	2.01932e-07	1.37647	0.00518688	0.798621	0.021876
KLTH0A06094g	YCR045C	-1.31427	0.000139004	1.77364	2.14688e-07	1.13736	0.106579	-0.745592	0.0560005
KLTH0G02420g	YJR096W	-0.648204	0.00371919	1.16126	2.44716e-07	0.734924	0.0993606	-0.280742	0.359382
KLTH0F13640g	YIR014W	0.491964	0.0275295	1.12118	2.47428e-07	-0.812891	0.0678717	0.085518	0.750604
KLTH0C11528g	YPL263C	0.000112102	0.999415	-0.764594	2.58085e-07	-0.163833	0.579418	-0.0818043	0.69211
KLTH0F15928g	YOR123C	0.0168372	0.910942	-0.785131	2.60879e-07	1.61197	8.80403e-08	0.82282	5.16206e-05
KLTH0F01738g	YLR178C	-0.107516	0.629443	1.15638	2.60978e-07	3.75627	1.55462e-16	1.77062	8.72574e-09
KLTH0A05786g	YMR202W	0.720855	0.00195827	1.20881	2.61587e-07	0.306382	0.508582	0.874046	0.00760565
KLTH0B07502g	YDL223C	-0.0597721	0.874906	2.02028	2.66585e-07	1.43885	0.0595624	0.659653	0.211072
KLTH0G17490g	YLR352W	0.264263	0.177605	0.994172	2.72045e-07	0.372239	0.339143	0.450382	0.0646687
KLTH0E16456g	YML130C	0.690701	0.00210413	1.16343	2.72144e-07	0.00400695	0.992937	0.692705	0.0273252
KLTH0D07414g	YHL016C	-0.627251	0.00499419	-1.15846	2.7644e-07	-1.29588	0.0038903	-1.27519	5.64161e-05
KLTH0C01738g	---	-0.533245	0.465189	3.1879	2.92724e-07	-1.8159	0.225305	-1.4412	0.0198227
KLTH0G08140g	YNL094W	0.556214	0.00356182	0.975086	3.20414e-07	-0.186384	0.624018	0.463022	0.0703093
KLTH0E04664g	YFR034C	0.110117	0.675371	-1.36832	3.29784e-07	2.41145	4.94102e-06	1.31584	0.000291558
KLTH0H13706g	YCR016W	-0.457621	0.212564	-2.06552	3.31661e-07	3.83129	5.85212e-08	1.45802	0.00185327
KLTH0E05434g	YPR117W	-0.336944	0.0236552	-0.763529	3.40171e-07	-0.723099	0.0154626	-0.698494	0.000786024
KLTH0A05214g	YIL079C	-0.261549	0.279713	-1.25459	3.56684e-07	-0.232407	0.632382	-0.377753	0.259126
KLTH0D13310g	YGR060W	0.62094	0.00688102	1.17953	3.6192e-07	2.52455	5.47343e-08	1.88322	1.353e-08
KLTH0F06886g	YHR190W	0.376262	0.0515887	0.989933	3.68582e-07	0.0939013	0.807868	0.423213	0.117403
KLTH0A06028g	YNR015W	-0.27314	0.180981	-1.05033	3.74769e-07	-0.0838288	0.837539	-0.315054	0.262102
KLTH0F14630g	YPR145W	0.19157	0.373119	-1.10244	3.96894e-07	1.79939	3.27659e-05	1.09127	0.000367713
KLTH0H09262g	---	-0.0717551	0.649828	0.799797	4.06576e-07	-0.773298	0.0147233	-0.458404	0.0281849
KLTH0E16522g	YMR315W	0.368472	0.0978905	1.1397	4.09384e-07	-0.425389	0.338939	0.155777	0.618643
KLTH0F16610g	YHR104W	-0.035521	0.83219	0.850902	4.32394e-07	0.660291	0.0490502	0.294625	0.197493
KLTH0F11814g	YPR075C	-0.391765	0.262911	-1.90059	4.47745e-07	5.55956	1.19637e-16	2.38802	5.74655e-08
KLTH0D14234g	YDL060W	-0.0992456	0.558638	-0.861873	4.49571e-07	1.79747	1.21363e-07	0.799489	0.000584131
KLTH0B09526g	YMR313C	0.34059	0.0588902	0.909297	4.55932e-07	-0.483086	0.179984	0.0990471	0.680713
KLTH0G15290g	---	-1.03582	0.0233661	2.1372	4.89323e-07	-1.6103	0.145554	-1.84097	9.21834e-06
KLTH0C03212g	YJL218W	1.06096	0.000262373	1.41811	5.00112e-07	-1.89058	0.00110019	0.115667	0.742642
KLTH0F06864g	YML123C	3.54873	2.23823e-08	-3.13069	5.02467e-07	3.93281	0.000961845	5.51513	2.21498e-08
KLTH0H11418g	YFR015C	0.312939	0.162759	1.13856	5.03339e-07	0.366116	0.413911	0.495997	0.114579
KLTH0D17094g	YHR208W	0.131808	0.600333	-1.28256	5.08685e-07	0.895569	0.0756173	0.579592	0.103923
KLTH0F07172g	YHR063C	-0.134764	0.471792	-0.945889	5.22139e-07	0.470818	0.208829	0.100645	0.699593
KLTH0B10318g	YNL339C	0.157385	0.408564	0.953473	5.23246e-07	-0.624133	0.101767	-0.154681	0.534972
KLTH0H09284g	YGR147C	0.27028	0.120335	0.87501	5.28569e-07	-0.655593	0.0596486	-0.0575171	0.807773
KLTH0D05236g	---	0.507258	0.00658538	-0.939964	5.33806e-07	1.75626	2.56874e-06	1.38539	1.11199e-07
KLTH0F13838g	YER015W	0.120468	0.498581	0.889164	5.43102e-07	-0.914667	0.0104718	-0.336865	0.147248
KLTH0B01100g	YKL209C	0.0624487	0.68713	0.773901	5.89655e-07	-0.707876	0.0227712	-0.291489	0.156286
KLTH0G06842g	YHR051W	-0.411946	0.0912973	-1.23117	6.19426e-07	-0.827305	0.0899729	-0.825599	0.017309
KLTH0H06798g	YGL055W	0.267226	0.333174	1.40063	6.29678e-07	0.851048	0.123721	0.692751	0.0769396
KLTH0G06952g	YHR031C	-0.0556892	0.829504	1.26023	6.37271e-07	0.0180332	0.97216	-0.0466726	0.878567
KLTH0E06842g	YER126C	-0.0816351	0.740668	-1.23691	6.51968e-07	3.93007	3.38074e-15	1.8834	3.73465e-08
KLTH0H13684g	YCR015C	-0.339501	0.0269997	0.761007	7.19888e-07	-0.28762	0.350126	-0.483311	0.0172092
KLTH0F12760g	YEL009C	0.050328	0.803	-1.00815	7.39924e-07	0.111203	0.782853	0.105929	0.710105
KLTH0D01540g	YOR344C	0.254704	0.231557	-1.06152	7.59883e-07	1.5782	0.000220661	1.0438	0.000493404
KLTH0E16148g	YDL019C	0.300006	0.162071	1.06987	7.74945e-07	0.789124	0.0660622	0.694568	0.0208097
KLTH0G15114g	YLR284C	0.475124	0.0744508	1.25364	7.85765e-07	-0.554807	0.293552	0.197721	0.510531
KLTH0G02904g	YDR403W	0.36298	0.363548	1.95389	8.3567e-07	-3.66854	1.04976e-05	-1.47129	0.00266562
KLTH0H13992g	YNL202W	0.581853	0.00373253	0.993041	8.51109e-07	1.10696	0.00578048	1.13534	5.74753e-05
KLTH0E11792g	YDR160W	-0.260372	0.495095	1.69563	8.60158e-07	2.24799	0.00167731	0.863625	0.0106961
KLTH0C08052g	YPL274W	-0.240097	0.215014	-0.956205	9.34889e-07	0.657786	0.0895418	0.0887965	0.742285
KLTH0C04488g	YMR261C	0.103369	0.616397	1.01979	9.73115e-07	0.255369	0.536054	0.231054	0.424339
KLTH0C01034g	YKL088W	-0.203647	0.326868	-1.03021	1.02137e-06	2.20997	9.17973e-08	0.901339	0.00115785
KLTH0C07172g	YDR043C	-0.360203	0.224434	-1.47515	1.03192e-06	5.10748	2.7898e-17	2.19354	7.3634e-08
KLTH0G18414g	YIL119C	-0.370761	0.435729	-2.38084	1.0376e-06	2.31624	0.0142791	0.787361	0.234116
KLTH0H07326g	YER153C	-0.274718	0.140881	-0.914871	1.08366e-06	-1.42382	0.000144671	-0.98663	0.000181726
KLTH0A01078g	YPR170W-B	0.0294215	0.877831	0.938904	1.13377e-06	-1.63293	2.26173e-05	-0.787044	0.0033367
KLTH0F08184g	YDR204W	0.156692	0.3563	0.816854	1.13503e-06	1.63925	1.04338e-06	0.976315	3.97281e-06
KLTH0E13926g	YOR317W	0.475738	0.0482102	1.18297	1.1786e-06	1.0318	0.0322317	0.991638	0.00367832
KLTH0D10406g	YPL132W	-0.3729	0.159325	-1.31322	1.19692e-06	1.26024	0.0173325	0.25722	0.473642
KLTH0E15554g	YJL111W	-0.286293	0.114815	-0.889116	1.22032e-06	3.11571	1.50336e-17	1.27156	2.44603e-07
KLTH0E14322g	YDR060W	-0.137408	0.587105	-1.23646	1.3168e-06	2.42864	1.72302e-06	1.07691	0.00202987
KLTH0E16984g	YBR298C	-1.08398	0.0821821	2.82859	1.33804e-06	-0.449446	0.751001	-1.3087	0.0369858
KLTH0A06050g	YNR016C	0.454056	0.129682	1.47333	1.38208e-06	2.10629	0.000492884	1.5072	0.000471895
KLTH0G10670g	YNL031C	-0.130981	0.512185	0.972258	1.41822e-06	-0.230345	0.564379	-0.246154	0.382624
KLTH0G06996g	YHR029C	0.63532	0.0507465	-1.58954	1.43022e-06	-2.47349	0.000158798	-0.601423	0.196726
KLTH0H01694g	YLR210W	0.00696806	0.965787	-0.786247	1.4371e-06	-0.104233	0.74821	-0.0451487	0.840471
KLTH0E12584g	YPL075W	-0.0707227	0.753504	1.09253	1.45109e-06	-0.180487	0.688719	-0.160966	0.599686
KLTH0E11154g	YPL028W	0.293286	0.1562	1.00439	1.46178e-06	0.951644	0.0215761	0.769108	0.0082302
KLTH0E06578g	YGL187C	-0.0958252	0.654671	-1.04056	1.51709e-06	-0.405586	0.344017	-0.298618	0.324452
KLTH0F08602g	YLR244C	-0.493256	0.0022854	-0.782249	1.58082e-06	2.24357	4.66407e-12	0.628529	0.0040988
KLTH0F15026g	YOR137C	0.0284252	0.868851	0.827858	1.59946e-06	-0.403497	0.241778	-0.173323	0.454473
KLTH0G07392g	YKL152C	-0.206059	0.468981	1.38768	1.66864e-06	0.42166	0.458761	0.00477073	0.990527
KLTH0D13772g	YDL052C	0.352129	0.0458763	0.847487	1.67084e-06	2.10721	2.88482e-09	1.40573	1.03669e-08
KLTH0D04510g	YMR107W	-0.277994	0.660889	2.63957	1.78469e-06	-0.257638	0.849445	-0.406813	0.474348
KLTH0F15774g	YOR125C	0.288145	0.0700845	0.757941	1.792e-06	0.404972	0.201882	0.490631	0.019781
KLTH0G03014g	---	-0.123764	0.763985	1.71316	1.81666e-06	2.04927	0.00702166	0.900872	0.00725664
KLTH0C08162g	YBR039W	0.132487	0.540015	-1.04182	1.84385e-06	0.205597	0.634425	0.235286	0.441498
KLTH0C10406g	YLR260W	-0.145307	0.346274	-0.737849	1.9149e-06	0.174133	0.572544	-0.0582408	0.787039
KLTH0F15554g	---	-0.307399	0.0791065	-0.839044	1.93243e-06	-0.673428	0.0551804	-0.644113	0.00818523
KLTH0B06864g	YHR146W	0.199841	0.276227	0.877502	1.98939e-06	1.45104	8.19134e-05	0.925359	0.000305155
KLTH0B01980g	YJR008W	0.385461	0.0876763	1.05265	2.0956e-06	0.31277	0.484734	0.541846	0.0522465
KLTH0A04752g	YER071C	0.305086	0.0976372	0.86123	2.10707e-06	-0.808414	0.0284058	-0.0991208	0.666729
KLTH0E12078g	YBR208C	0.181631	0.401123	-1.03378	2.18554e-06	-0.0441093	0.918793	0.159576	0.601355
KLTH0C11770g	YML054C	-0.175906	0.367389	-0.928018	2.23505e-06	-3.17897	9.76029e-16	-1.76539	5.6861e-10
KLTH0A03982g	YIL043C	0.0471464	0.789554	0.840028	2.25054e-06	0.397059	0.261138	0.245676	0.316522
KLTH0E07282g	YGL028C	0.191621	0.391184	1.06703	2.27365e-06	-1.44292	0.00130988	-0.529841	0.0919644
KLTH0G11814g	YDR158W	0.223647	0.314342	-1.06042	2.28931e-06	1.542	0.000555654	0.994645	0.00160755
KLTH0E00682g	YIL160C	-1.14198	0.013828	2.12054	2.35165e-06	-1.56614	0.135065	-1.92505	0.00011167
KLTH0F19360g	YNL320W	-0.0300227	0.866657	0.83952	2.36402e-06	-1.18515	0.000966806	-0.622598	0.00751025
KLTH0A00990g	YPR172W	0.0104395	0.953299	0.844755	2.36421e-06	0.508549	0.15356	0.264714	0.280399
KLTH0E06116g	YAL051W	-0.116499	0.557419	-0.94019	2.59048e-06	0.252678	0.524745	0.00984002	0.971401
KLTH0E05764g	YLL040C	-0.0202353	0.914904	0.895059	2.59911e-06	1.17944	0.00190095	0.569483	0.0274978
KLTH0C07414g	YBR056W	0.503263	0.0776798	1.35836	2.6379e-06	0.442703	0.4369	0.724615	0.0699278
KLTH0D15378g	YJR152W	0.316684	0.0705982	0.818911	2.64167e-06	-0.553632	0.113774	0.0398686	0.861863
KLTH0G07436g	YKL150W	-0.261178	0.152335	-0.861566	2.67551e-06	2.01927	3.96828e-08	0.748455	0.00346107
KLTH0B10098g	---	1.0444	0.000278822	1.33762	2.69835e-06	-2.7704	1.59373e-06	-0.340795	0.360881
KLTH0B10340g	---	0.47728	0.0101013	0.859753	2.74929e-06	-1.87615	5.02938e-07	-0.460796	0.0526097
KLTH0G12100g	YDR151C	-0.594539	0.0300221	-1.29846	2.75634e-06	1.88508	0.000610281	0.348001	0.362288
KLTH0B09944g	YMR304W	0.386467	0.102162	1.11616	2.89062e-06	0.157298	0.739125	0.465116	0.157887
KLTH0H07898g	YDR063W	0.168207	0.367722	0.870273	2.90476e-06	-0.956922	0.0106558	-0.310254	0.202931
KLTH0E15378g	YJL109C	-0.201403	0.356116	-1.02736	3.05108e-06	-0.0924325	0.832223	-0.247619	0.421208
KLTH0E13948g	YGR110W	-0.800341	6.10691e-05	-0.9321	3.23483e-06	-1.53332	0.000125175	-1.567	4.31921e-08
KLTH0H08140g	---	0.459907	0.00885092	0.810757	3.28733e-06	-0.30953	0.376513	0.305142	0.179491
KLTH0B01342g	YGR206W	1.34258	5.46524e-07	1.24007	3.33475e-06	-1.34084	0.0115109	0.672157	0.0632359
KLTH0H11330g	YFR013W	-0.148459	0.420401	-0.861041	3.42438e-06	1.28872	0.000473986	0.4959	0.0503468
KLTH0C07876g	YBR045C	-0.750757	0.00435637	-1.23259	3.43364e-06	0.71079	0.176248	-0.395362	0.282164
KLTH0G03740g	YML006C	0.0193228	0.909039	-0.788448	3.48511e-06	-0.407173	0.228702	-0.184264	0.439106
KLTH0F00638g	YJR040W	0.507778	0.023595	1.04714	3.61422e-06	-0.618064	0.16765	0.198746	0.527691
KLTH0E04136g	YMR235C	-0.983533	0.00367223	-1.71406	3.70095e-06	3.70547	3.07442e-08	0.869202	0.043683
KLTH0H12584g	YCR004C	0.15494	0.394056	0.845098	3.78911e-06	-0.547664	0.132187	-0.118892	0.638651
KLTH0F18370g	YJR124C	-0.201577	0.288704	-0.880344	4.0557e-06	-0.820438	0.0311574	-0.611795	0.0220541
KLTH0C08030g	YDR019C	0.180511	0.411783	-1.02123	4.08063e-06	-0.0221904	0.959803	0.169416	0.584744
KLTH0E15532g	YDR368W	0.328911	0.344608	1.64032	4.09753e-06	3.1507	9.34242e-06	1.90426	0.000159682
KLTH0G13794g	YDR109C	0.119199	0.55344	0.92781	4.30161e-06	2.87167	1.67666e-12	1.55504	2.14929e-08
KLTH0F01254g	YHR211W	-0.0599948	0.868775	1.71229	4.46218e-06	4.41973	5.61223e-09	2.14987	5.30152e-05
KLTH0G04312g	YML018C	0.0601724	0.782443	-1.01022	4.46554e-06	2.04396	3.12491e-06	1.08215	0.000352946
KLTH0C01540g	YGR236C	0.474027	0.0459167	1.05165	4.57113e-06	-1.25565	0.008461	-0.153797	0.582189
KLTH0D02112g	YAL027W	0.0814832	0.589432	0.688838	4.59195e-06	-0.866613	0.0042643	-0.351824	0.0726352
KLTH0A03586g	YIL036W	-0.157942	0.360919	-0.801158	4.62639e-06	2.32155	1.50829e-11	1.00283	1.21723e-05
KLTH0F17160g	YKR067W	0.191254	0.439678	1.14028	4.7529e-06	0.74673	0.131313	0.564619	0.0940093
KLTH0A03168g	YOL116W	-0.466327	0.144881	-1.47936	4.87016e-06	-1.59603	0.0129569	-1.26434	0.00604427
KLTH0C02530g	YJR064W	-0.0896475	0.578923	-0.7413	4.90226e-06	1.93385	2.6395e-09	0.877277	9.71909e-05
KLTH0B09350g	YMR298W	0.0446428	0.775347	0.715472	4.9724e-06	-0.659116	0.0354371	-0.284915	0.178965
KLTH0D05280g	YFL060C	-0.973465	0.000230444	-1.22088	4.99821e-06	2.46968	3.18168e-06	0.261375	0.46503
KLTH0F00858g	YDR527W	0.14916	0.331892	-0.701444	5.4624e-06	0.618792	0.0439638	0.458556	0.0305505
KLTH0G00814g	YFR047C	0.262111	0.190355	0.91603	5.47579e-06	-1.33035	0.000926604	-0.403065	0.151037
KLTH0D00220g	YJL217W	0.465685	0.060446	1.11589	5.51994e-06	-2.2222	9.1915e-06	-0.645417	0.0422103
KLTH0G18502g	YLR058C	0.154046	0.523704	-1.11014	5.56104e-06	0.839207	0.0828713	0.57365	0.0938855
KLTH0E03960g	YHR076W	0.120613	0.445673	-0.720954	5.57466e-06	0.0155978	0.960586	0.128412	0.555914
KLTH0F18238g	YJR118C	-0.207195	0.171732	-0.690803	5.5782e-06	-1.65548	5.45225e-08	-1.03493	1.48147e-06
KLTH0H02068g	YLR216C	-0.147761	0.338463	-0.703745	5.59885e-06	0.348551	0.258957	0.0265147	0.902029
EBG00000981287	---	-0.103017	0.833169	1.99629	5.59986e-06	-2.02183	0.0429138	-1.11393	0.0229258
KLTH0G16588g	YBL004W	-0.164661	0.374754	-0.844934	5.93753e-06	0.0890407	0.810336	-0.120141	0.644954
KLTH0B05170g	YNL121C	-0.0543424	0.76777	-0.837183	6.13722e-06	0.758131	0.0396313	0.324723	0.210159
KLTH0F01034g	YDR519W	0.0360167	0.843158	0.827531	6.21527e-06	-1.48627	4.89282e-05	-0.70712	0.0055374
KLTH0A02332g	YPL006W	0.102367	0.586004	0.85267	6.23556e-06	0.519328	0.167072	0.362031	0.159557
KLTH0H07744g	YER143W	0.0459295	0.756539	0.665172	6.25185e-06	0.534256	0.0703704	0.313058	0.0974157
KLTH0F03696g	YCR036W	0.155633	0.343829	0.742836	6.38023e-06	-0.29313	0.372635	0.00906816	0.967409
KLTH0E03454g	YHR087W	0.0256136	0.908334	1.01325	6.41834e-06	-0.569913	0.200658	-0.259343	0.406062
KLTH0D12672g	YMR220W	0.392525	0.0220541	0.772851	6.80825e-06	-0.345458	0.313102	0.219796	0.348952
KLTH0E01364g	YJR106W	0.5643	0.0355016	1.17105	7.01877e-06	0.636859	0.226803	0.882729	0.00615385
KLTH0E09812g	YNL115C	0.467999	0.0764912	1.19878	7.18121e-06	-0.178525	0.734917	0.378737	0.306534
KLTH0H07788g	YER141W	-0.479298	0.030289	0.999097	7.26564e-06	-1.03932	0.0188996	-0.998959	0.00135296
KLTH0H04664g	YPL190C	-0.309064	0.212531	-1.12747	7.41156e-06	2.86467	7.69568e-09	1.12327	0.00074952
KLTH0C03432g	YEL036C	-0.15491	0.430656	-0.887007	7.41177e-06	2.80871	1.27708e-12	1.24945	3.72001e-06
KLTH0C11682g	YPL267W	0.331663	0.0346162	0.701048	7.47771e-06	-1.33415	2.25713e-05	-0.335411	0.108252
KLTH0G12188g	YDR148C	0.294277	0.135529	-0.885878	8.01549e-06	0.570484	0.147916	0.579519	0.0376158
KLTH0D06512g	YHR001W-A	-0.0888394	0.723542	-1.13509	8.02535e-06	-2.34649	4.01011e-06	-1.26208	0.000472741
KLTH0C10846g	YMR002W	-0.606609	0.00218785	-0.887312	8.03863e-06	0.405936	0.304131	-0.403641	0.14649
KLTH0G09108g	YIL130W	0.210679	0.209746	-0.750799	8.4713e-06	0.685873	0.0410851	0.553616	0.01766
KLTH0E13882g	YPL110C	0.508532	0.00668502	0.818172	8.52361e-06	1.72422	2.69977e-06	1.37064	3.46065e-09
KLTH0F09020g	YDR174W	-0.182794	0.329097	-0.838395	8.58341e-06	3.14988	1.08471e-16	1.39214	9.19929e-08
KLTH0G14916g	YLR290C	0.247214	0.113202	0.693568	8.58462e-06	-0.472313	0.130171	0.0110579	0.957648
KLTH0E09350g	YLR038C	-0.0994501	0.626218	-0.914372	8.83957e-06	-1.47658	0.000321265	-0.83774	0.00396817
KLTH0C05786g	YBL098W	-0.432968	0.0266948	0.866151	8.92014e-06	0.31054	0.427974	-0.277698	0.264092
KLTH0A04994g	YER079W	0.230475	0.23035	0.838819	8.99482e-06	-0.291481	0.447153	0.0847338	0.719029
KLTH0G08998g	YNL071W	-0.0490749	0.796452	-0.849297	9.03788e-06	2.05687	8.15698e-08	0.979358	0.000258842
KLTH0C02266g	---	0.0538799	0.731283	0.689832	9.23143e-06	0.704675	0.0239307	0.406218	0.0394772
KLTH0F14080g	YPR125W	-0.0140897	0.932706	-0.74332	9.28923e-06	-0.396888	0.234681	-0.212534	0.365484
KLTH0A06754g	YCR072C	0.0783809	0.641642	-0.749021	9.42622e-06	0.0109812	0.973951	0.0838715	0.719411
KLTH0A00242g	YDR533C	-0.322076	0.125382	0.93691	9.50064e-06	-0.548749	0.191624	-0.59645	0.0429524
KLTH0C09196g	YOL105C	-0.748905	0.0108069	-1.33832	9.97536e-06	2.77711	2.23361e-06	0.639651	0.0993484
KLTH0D00396g	YOL119C	0.308448	0.196272	-1.0624	1.0048e-05	-1.55372	0.00118463	-0.468413	0.167181
KLTH0C09152g	YNL284C	-0.235966	0.252178	-0.920187	1.02238e-05	3.13257	3.015e-14	1.33032	1.39898e-06
KLTH0D13156g	YMR229C	-0.142149	0.521881	-0.986412	1.05336e-05	-0.37233	0.401681	-0.328314	0.295425
KLTH0D04796g	YMR105C	0.09895	0.622536	0.891205	1.07403e-05	-0.131809	0.743	0.0330457	0.906821
KLTH0C01122g	YHR005C	-0.73081	0.000379161	-0.937795	1.07663e-05	2.11109	2.73422e-07	0.324733	0.220624
KLTH0E06182g	YLL027W	0.0106537	0.949371	-0.741154	1.07918e-05	-0.462882	0.167696	-0.220787	0.349658
KLTH0C02398g	YKL205W	-0.263146	0.0883149	-0.681495	1.10885e-05	0.51821	0.0934116	-0.00404131	0.984871
KLTH0H09394g	YLL018C	-0.439076	0.0131233	-0.77968	1.14438e-05	1.28834	0.000280756	0.205095	0.407283
KLTH0F04664g	YJL166W	0.0466654	0.836769	-1.00288	1.148e-05	-0.374768	0.408176	-0.140719	0.660298
KLTH0C01496g	---	0.218267	0.670341	2.22331	1.15723e-05	-1.70268	0.105991	-0.633072	0.292813
KLTH0D07832g	YMR015C	0.317299	0.236911	1.19055	1.16837e-05	0.00830618	0.987649	0.321452	0.395015
KLTH0A04114g	YIL046W	0.0289073	0.934574	-1.72182	1.16913e-05	1.3897	0.0600425	0.723758	0.161324
KLTH0F00308g	YKL216W	-0.24726	0.168304	0.789156	1.18219e-05	-0.793761	0.027215	-0.64414	0.0093802
KLTH0G15070g	YLR286C	-0.0752765	0.703174	0.869502	1.21687e-05	-0.927206	0.0191538	-0.53888	0.0511661
KLTH0E17006g	YGR292W	-0.165884	0.753966	2.19323	1.21759e-05	0.269336	0.799227	-0.0312158	0.955801
KLTH0E12848g	YDL131W	0.0232219	0.905465	-0.860754	1.22637e-05	-0.362196	0.354447	-0.157876	0.567507
KLTH0F00110g	---	0.103732	0.591746	0.84947	1.2491e-05	-1.7144	1.06228e-05	-0.753466	0.00514092
KLTH0C03168g	YEL046C	-0.245659	0.374525	-1.21921	1.29427e-05	4.74501	1.09214e-16	2.12685	6.45545e-08
KLTH0D02706g	YDR382W	-0.221353	0.290017	-0.917945	1.33124e-05	-0.401376	0.337367	-0.422041	0.154036
KLTH0F08932g	YDR178W	-0.0498541	0.793816	-0.834458	1.34089e-05	2.17327	1.54404e-08	1.03678	0.000103254
KLTH0B09328g	YMR297W	0.787021	0.00362724	1.18384	1.4021e-05	0.879943	0.102501	1.22699	0.00143769
KLTH0G19646g	YJL060W	1.24434	9.89769e-05	1.35249	1.44418e-05	-2.37893	0.00019183	0.0548713	0.888745
KLTH0D01892g	YAL032C	-0.038077	0.842462	-0.837584	1.45871e-05	0.141919	0.711022	0.0328826	0.899386
KLTH0H09218g	---	-1.73027	1.4376e-16	-0.957597	1.4725e-05	0.448254	0.298713	-1.50615	4.99047e-08
KLTH0G13816g	---	0.387639	0.0387653	0.795725	1.53054e-05	-0.388651	0.297894	0.193314	0.401479
KLTH0H11792g	YMR252C	0.133064	0.624421	1.11845	1.53696e-05	1.07846	0.0408471	0.672292	0.0223397
KLTH0F08624g	YLR245C	0.631264	0.0029257	0.916241	1.55285e-05	-0.350945	0.406428	0.455791	0.111293
KLTH0F16896g	YOR040W	-0.007444	0.960441	0.647548	1.55627e-05	0.460266	0.125216	0.222689	0.253886
KLTH0E03124g	YPR022C	0.461522	0.0097235	0.77051	1.55853e-05	-1.40465	8.60531e-05	-0.240801	0.318057
KLTH0H11550g	YGL160W	-0.471688	0.00559182	-0.740706	1.58179e-05	-0.840589	0.0140578	-0.891982	0.00015494
KLTH0H04026g	YPL207W	0.400981	0.0170666	-0.727502	1.59314e-05	-0.354031	0.291807	0.223965	0.343143
KLTH0G19338g	YHR018C	0.864367	0.00402923	-1.30738	1.61134e-05	0.041989	0.943777	0.885361	0.0374277
KLTH0B04818g	YLR191W	0.330561	0.413422	-1.90349	1.69111e-05	3.78487	9.2354e-07	2.22299	2.29406e-05
KLTH0B07414g	YNL193W	0.379623	0.0381739	0.785568	1.69792e-05	-0.793214	0.030313	-0.0169837	0.944327
KLTH0F07590g	YPR041W	0.152799	0.381314	-0.753624	1.72929e-05	0.170168	0.62584	0.237883	0.333205
KLTH0F05676g	YKR056W	0.108633	0.575904	-0.838782	1.74312e-05	0.404519	0.297708	0.310893	0.253653
KLTH0C07722g	---	0.060898	0.75025	0.816491	1.77159e-05	-1.04741	0.00659089	-0.462807	0.0588642
KLTH0F08206g	YDR202C	0.365511	0.0847438	0.889736	1.81291e-05	0.409126	0.329079	0.570074	0.0267703
KLTH0D02662g	YAL013W	-0.564899	0.175925	-1.94733	1.85208e-05	4.88447	1.04123e-09	1.87734	0.000376226
KLTH0F01100g	YCL043C	0.430573	0.0565685	0.973726	1.86849e-05	0.157858	0.726247	0.509503	0.110566
KLTH0G10736g	YDL210W	0.228877	0.262451	0.863369	1.88804e-05	1.72293	1.96946e-05	1.09034	2.08918e-05
KLTH0H06820g	YBR213W	-0.070434	0.685318	-0.747193	1.90025e-05	-1.03181	0.00310183	-0.586341	0.0153899
KLTH0D09812g	YOR207C	-0.131573	0.423239	-0.705353	1.9006e-05	-0.618482	0.0600207	-0.440814	0.0567227
KLTH0B09570g	YGR285C	-0.0194636	0.923767	-0.874052	1.93781e-05	1.74696	1.95497e-05	0.854018	0.00296779
KLTH0F08096g	YDR206W	-0.302185	0.0592226	-0.684377	2.10792e-05	0.632946	0.0482657	0.0142881	0.948369
KLTH0B01804g	YBR104W	-0.138079	0.443674	-0.770384	2.12486e-05	0.0574897	0.873421	-0.109334	0.660895
KLTH0E04378g	YIL023C	0.185421	0.316062	-0.790178	2.15151e-05	1.17054	0.00151055	0.770691	0.00222644
KLTH0H14740g	YHR071W	-0.281026	0.381029	-1.37864	2.18142e-05	0.94243	0.142056	0.190189	0.671241
KLTH0D07172g	YHL011C	0.0580268	0.723676	-0.698939	2.21341e-05	0.0242808	0.941022	0.0701672	0.760297
KLTH0D07942g	YMR020W	0.278271	0.115383	0.750554	2.21775e-05	-0.414154	0.241124	0.0711936	0.766543
KLTH0F18304g	YJR121W	0.22851	0.255091	-0.857251	2.22163e-05	0.771457	0.0549509	0.614238	0.0309535
KLTH0H06248g	YGL123W	-0.299905	0.184544	-0.966036	2.23705e-05	0.840333	0.0632512	0.120261	0.706235
KLTH0E10186g	YBL002W	-0.247248	0.243303	0.904416	2.26534e-05	-0.0421951	0.92065	-0.268346	0.369603
KLTH0F10692g	YPR067W	-0.072896	0.638964	-0.660594	2.28165e-05	-0.614773	0.0482409	-0.380282	0.0785075
KLTH0G09262g	YIL125W	0.126625	0.543836	-0.889581	2.29636e-05	0.218158	0.60102	0.235704	0.423649
KLTH0E05852g	YLL039C	0.468791	0.0863658	1.16968	2.30437e-05	-0.877688	0.108327	0.0299476	0.937885
KLTH0C02552g	YJR063W	-0.044221	0.89283	-1.39169	2.35685e-05	2.26362	0.000342722	1.08759	0.0103517
KLTH0G09746g	YNL052W	-0.280818	0.17805	-0.887454	2.36001e-05	-1.30826	0.00176761	-0.934949	0.00165431
KLTH0E13310g	YBR177C	-0.139862	0.472232	0.826565	2.37252e-05	0.0354081	0.927476	-0.122158	0.650555
KLTH0B06336g	YNL142W	0.106183	0.712473	-1.23243	2.37864e-05	1.13042	0.0504275	0.671392	0.0975204
KLTH0E03102g	YGL196W	0.631003	0.0104324	1.03795	2.4279e-05	-1.5573	0.00159825	-0.147649	0.652628
KLTH0F02772r	---	-1.26443	0.0104247	-2.07421	2.47283e-05	-4.42755	6.6872e-06	-3.47821	5.57499e-06
KLTH0F05984g	YJL126W	0.100058	0.662949	0.937591	2.48478e-05	0.262565	0.564117	0.231341	0.376458
KLTH0D00682g	YOR374W	0.556853	0.0584156	1.25212	2.58331e-05	0.654075	0.26544	0.883891	0.0332585
KLTH0G14454g	YER169W	0.430091	0.0127297	0.725805	2.60805e-05	0.579481	0.0925657	0.719831	0.0021126
KLTH0C08932g	YBR028C	-0.309816	0.0503406	0.665679	2.64716e-05	-0.0739635	0.815529	-0.346798	0.101485
KLTH0H11088g	YBR262C	0.0350332	0.815582	-0.631068	2.73534e-05	-1.33523	9.16223e-06	-0.632579	0.00279455
KLTH0D15070g	YKL182W	-0.0418186	0.896446	1.37115	2.77287e-05	0.598182	0.352358	0.257273	0.571221
KLTH0D08822g	YMR039C	-1.02007	0.000784252	-1.35956	2.77559e-05	1.72281	0.00492553	-0.158664	0.688511
KLTH0G15092g	YLR285W	-0.071115	0.641365	-0.642303	2.78765e-05	-0.487075	0.111201	-0.314653	0.136405
KLTH0D10340g	YPL131W	-0.202613	0.397522	-1.01248	2.8129e-05	2.24894	3.46826e-06	0.921858	0.00686255
KLTH0G11880g	YDR155C	-0.0240523	0.906012	0.859024	2.83199e-05	1.83729	7.72418e-06	0.894595	0.00199396
KLTH0A07326g	YCR087C-A	-0.218178	0.375603	-1.03769	2.86681e-05	-1.26278	0.0105876	-0.849566	0.0151392
KLTH0G00440g	YGL253W	0.0608212	0.776751	0.903771	2.90991e-05	0.227362	0.596147	0.174502	0.564675
KLTH0G09218g	YNL067W	-0.0975663	0.638403	0.873714	2.92748e-05	-1.35242	0.00118096	-0.773777	0.00846952
KLTH0E01892g	YJR104C	-1.65595	7.59282e-14	-0.920808	3.01907e-05	3.15458	1.01797e-12	-0.0786655	0.79018
KLTH0H08668g	YPR020W	-0.144877	0.494262	-0.890044	3.05832e-05	-1.44864	0.00067103	-0.869195	0.00399363
KLTH0F01188g	YCL038C	0.358383	0.114793	0.952149	3.14029e-05	0.051484	0.909749	0.384125	0.2254
KLTH0G05082g	YML038C	0.138461	0.439398	-0.750111	3.15278e-05	0.503075	0.158819	0.389999	0.106549
KLTH0D01452g	YCL017C	0.00780657	0.969371	0.809195	3.15716e-05	1.52589	8.8821e-05	0.770752	0.000678245
KLTH0D08844g	YMR041C	-0.18902	0.212462	-0.633925	3.16362e-05	-0.363749	0.23109	-0.370894	0.0758417
KLTH0H07766g	YER142C	0.180593	0.319907	0.750466	3.3128e-05	-0.506017	0.163717	-0.072415	0.759642
KLTH0D13640g	---	-0.458878	0.0303163	-0.882338	3.42651e-05	3.59051	1.19691e-16	1.33638	7.49861e-06
KLTH0F03872g	YJL190C	-0.148491	0.472785	-0.861966	3.49109e-05	-1.1449	0.00578794	-0.720939	0.0141535
KLTH0H03388g	YMR177W	0.0633648	0.66307	0.59997	3.53039e-05	-0.562244	0.053721	-0.217757	0.254005
EBG00000981336	---	-0.570546	0.403241	2.74912	3.55042e-05	-0.416229	0.780154	-0.778661	0.303981
KLTH0E07678g	YGL202W	1.53574	2.58265e-14	0.821004	3.57293e-05	2.73889	7.65362e-12	2.90519	4.32135e-24
KLTH0E09878g	YNR058W	0.566063	0.0462029	1.13952	3.58492e-05	-2.0136	0.000456303	-0.440734	0.194877
KLTH0G17424g	YDL175C	-0.0633445	0.732306	-0.771269	3.6383e-05	-0.0288994	0.937818	-0.0777942	0.756555
KLTH0E07612g	YGL018C	0.175283	0.331764	0.740839	3.793e-05	-1.56208	1.75098e-05	-0.605758	0.0104505
KLTH0C04400g	YMR264W	0.159041	0.286061	0.611667	3.82166e-05	-0.803011	0.00720196	-0.242464	0.215548
KLTH0D12100g	YOR264W	0.240495	0.113298	0.624796	3.94359e-05	0.0215697	0.943376	0.25128	0.224578
KLTH0D09658g	YPL117C	-0.426533	0.0254656	0.786865	3.99102e-05	-0.639138	0.094068	-0.746102	0.00497005
KLTH0D03630g	YLR304C	-0.392018	0.198392	-1.26963	3.9957e-05	0.366445	0.547287	-0.208796	0.627692
KLTH0B09636g	YMR310C	0.0282298	0.880488	-0.776501	4.07378e-05	1.17523	0.00178094	0.615843	0.0167454
KLTH0D16984g	YOL154W	3.1117	7.23833e-39	0.923854	4.07985e-05	-2.06827	4.57255e-06	2.07757	8.72006e-11
KLTH0C04686g	YMR256C	-0.0452318	0.834763	-0.895834	4.14238e-05	-1.97877	6.17657e-06	-1.03462	0.00084999
KLTH0F01782g	YDR502C	-0.190551	0.355302	-0.850732	4.14257e-05	1.71346	3.66125e-05	0.666179	0.0227823
KLTH0G03872g	YDR424C	0.289057	0.132117	0.783646	4.1563e-05	-2.2288	8.8202e-09	-0.825342	0.00115969
EBG00000981818	---	0.376415	0.526299	2.33022	4.18926e-05	-0.675826	0.568804	0.0385019	0.951603
KLTH0G15488g	YLR270W	-0.244376	0.328185	1.0183	4.3758e-05	4.66479	1.9583e-20	2.08802	1.15999e-10
KLTH0D17996g	YJR129C	0.253553	0.169309	-0.755378	4.41265e-05	-0.789221	0.0324287	-0.141058	0.585126
KLTH0F07854g	YDR213W	0.0441957	0.851931	0.969728	4.46961e-05	2.23684	2.62277e-06	1.16262	0.000333902
KLTH0F09218g	YGL148W	0.00210363	0.990845	-0.748313	4.60918e-05	-0.589626	0.106995	-0.292709	0.256372
KLTH0G10120g	YNL036W	1.48324	1.32007e-10	0.927496	4.62428e-05	3.28146	9.82688e-13	3.12398	2.05923e-21
KLTH0C05940g	YER120W	-0.331618	0.109884	-0.850283	4.67783e-05	3.27407	6.20744e-15	1.30542	4.70079e-06
KLTH0H08778g	YPR016C	-0.208546	0.368607	-0.95137	4.69833e-05	4.55041	1.15849e-21	2.06666	1.82055e-10
KLTH0E16874g	YJL213W	0.174742	0.48277	1.01817	4.79785e-05	0.47255	0.342444	0.411017	0.227663
KLTH0F10582g	YPR068C	0.580669	0.0308581	1.08917	4.81075e-05	-0.256387	0.631864	0.452475	0.199871
KLTH0F19778g	YOL147C	-0.0489025	0.746658	0.613435	4.85264e-05	-0.929104	0.00223663	-0.513454	0.0100629
KLTH0H02288g	YDL189W	0.59016	0.00822324	0.882171	4.8886e-05	0.0790938	0.857911	0.629707	0.019504
KLTH0C06292g	YER110C	0.0291494	0.90416	-0.991815	4.91687e-05	0.255236	0.598175	0.156767	0.646594
KLTH0A05192g	YIL078W	0.011019	0.953021	-0.762725	4.97012e-05	-0.230207	0.538274	-0.104085	0.693226
KLTH0D12958g	YOR289W	0.405242	0.108611	1.02189	5.09404e-05	-2.27782	7.79767e-06	-0.733668	0.0292879
KLTH0H03894g	YPL212C	0.160356	0.296897	-0.624416	5.10354e-05	0.0786977	0.79787	0.199705	0.351492
KLTH0D08052g	YKL061W	0.101131	0.695627	1.02334	5.13427e-05	-1.94624	0.000282657	-0.871991	0.00417557
KLTH0D11330g	YPL157W	-0.545645	0.184555	-1.81395	5.16568e-05	3.47119	1.38994e-05	1.18995	0.0227002
KLTH0G13464g	YDR119W	-0.275475	0.25446	-1.01143	5.18271e-05	1.71986	0.000324581	0.584454	0.0595599
KLTH0F12738g	YIL007C	-0.052273	0.770134	0.716195	5.30433e-05	-1.30477	0.000310381	-0.704658	0.00175831
KLTH0G09416g	YNL063W	0.703422	1.2678e-05	0.648407	5.30752e-05	-0.941331	0.00340599	0.232757	0.282573
KLTH0F10010g	YMR160W	0.400996	0.0873267	0.935358	5.35838e-05	-0.571137	0.222342	0.115428	0.696262
KLTH0H16192g	YNL125C	0.113592	0.558401	-0.784839	5.39245e-05	-1.59247	4.20233e-05	-0.682641	0.0122881
KLTH0H14982g	YLR091W	0.097608	0.585021	0.720039	5.41765e-05	-0.750695	0.0362078	-0.277739	0.238221
KLTH0D09372g	YPL111W	-0.190931	0.350987	-0.831321	5.42324e-05	0.334373	0.414076	-0.023745	0.934426
KLTH0G08690g	YML110C	-0.141116	0.428338	0.720364	5.53449e-05	1.10652	0.00193192	0.412142	0.0898297
KLTH0E01958g	YJR102C	0.393171	0.0605393	0.834491	5.544e-05	-1.0254	0.0145208	-0.11953	0.652944
KLTH0D08140g	YMR024W	-0.427525	0.0215661	-0.752679	5.61356e-05	1.70142	5.16725e-06	0.423185	0.0995502
KLTH0B04180g	YKL069W	0.24208	0.136631	0.653012	5.61432e-05	-1.38769	2.15043e-05	-0.451765	0.0361064
KLTH0G15840g	YBR142W	0.186869	0.287191	-0.709846	5.62248e-05	-0.570381	0.104418	-0.0983213	0.690583
KLTH0E05104g	YPR122W	-0.0176636	0.926343	-0.773062	5.63468e-05	0.40789	0.284774	0.186281	0.474675
KLTH0B01452g	YGR205W	0.366415	0.110274	0.897008	5.69757e-05	1.23196	0.00594707	0.982393	0.00028861
KLTH0F03740g	YCR034W	-0.10184	0.55166	-0.691215	5.70107e-05	-0.789454	0.0212179	-0.496567	0.0395119
KLTH0H16170g	YAL051W	-0.683518	0.128393	-1.85837	5.74889e-05	0.000123988	0.999925	-0.683456	0.282537
KLTH0G17732g	YLR343W	-0.139896	0.703362	1.45531	5.89906e-05	-1.11468	0.133414	-0.697235	0.122069
KLTH0G11748g	YLR138W	0.246828	0.134956	0.662952	5.91548e-05	1.42762	1.53967e-05	0.960639	1.67448e-05
KLTH0D04114g	YGL041W-A	0.225189	0.177676	0.668713	5.94496e-05	-2.17208	1.16316e-10	-0.860853	0.00011021
KLTH0D13002g	YMR226C	0.0150269	0.946335	0.902862	5.95037e-05	-0.407415	0.361914	-0.188681	0.545088
KLTH0B06556g	YHR143W	0.0906474	0.649484	0.804929	5.98992e-05	-0.974499	0.0147861	-0.396602	0.155745
KLTH0E14850g	YBR089C-A	0.286908	0.112105	0.727168	6.03072e-05	-0.630158	0.0810654	-0.0281708	0.911126
KLTH0E12716g	YPL078C	0.167767	0.44974	-0.896643	6.07353e-05	-0.747131	0.0927144	-0.205798	0.512013
KLTH0F18502g	YDL008W	-2.18607	0.00474211	-3.1377	6.08582e-05	-2.61889	0.0914823	-3.49552	0.00380971
KLTH0C05456g	YBL106C	0.310084	0.0872551	0.724918	6.14333e-05	0.480278	0.184186	0.550223	0.0222028
KLTH0A00704g	YPR185W	0.24762	0.128666	0.65077	6.15325e-05	0.569977	0.0794098	0.532608	0.0129853
KLTH0D06072g	YHL006C	0.0206585	0.922917	0.855799	6.18832e-05	-1.7676	5.55663e-05	-0.863142	0.00150803
KLTH0G05654g	YOR094W	0.030027	0.864682	0.70391	6.33736e-05	-0.975694	0.00590731	-0.45782	0.0481268
KLTH0D15246g	YKL188C	-0.733366	0.083283	1.63428	6.38982e-05	-0.97415	0.28813	-1.22044	0.00641476
KLTH0C05852g	YER122C	-0.660577	0.0374389	-1.28937	6.40833e-05	5.06509	6.34421e-15	1.87197	1.55251e-05
KLTH0E12430g	YPL069C	0.168746	0.373019	0.75076	6.49846e-05	-0.900756	0.0178694	-0.281633	0.244802
KLTH0F05434g	YJL145W	-0.0295099	0.861614	0.67617	6.74812e-05	-1.64735	1.28309e-06	-0.853187	0.000301279
KLTH0F09812g	YMR165C	0.350274	0.0242566	0.617119	6.83217e-05	1.11488	0.000321391	0.907716	1.12388e-05
KLTH0C07150g	YBL055C	-0.666484	0.00402739	-0.964086	6.85018e-05	1.91898	3.31425e-05	0.293006	0.322103
KLTH0F13530g	YIR017C	-0.546728	0.0150394	-0.898718	6.88915e-05	-1.52721	0.000706009	-1.31033	4.61179e-05
KLTH0B01628g	YGR200C	0.0658824	0.659307	-0.596452	6.90815e-05	0.11086	0.710564	0.121312	0.555712
KLTH0H07414g	YER150W	0.125262	0.714677	-1.38412	7.26491e-05	3.01752	1.62446e-05	1.63402	0.00098066
KLTH0H05346g	YBR249C	0.209725	0.356795	-0.908079	7.46703e-05	-1.01884	0.0254977	-0.299695	0.351984
KLTH0H03190g	YPL231W	-0.398989	0.110693	0.997575	7.50278e-05	2.69018	1.13843e-07	0.946102	0.00690341
KLTH0G02596g	YOR147W	0.430909	0.0168668	0.710102	7.72935e-05	0.367824	0.305982	0.614821	0.0100321
KLTH0E03630g	YDR332W	0.705024	0.000381946	0.770569	7.92103e-05	1.1501	0.00325554	1.28007	3.80165e-07
KLTH0H13574g	YHL021C	0.795764	0.00318495	1.06086	7.99419e-05	-1.48766	0.00578944	0.0519334	0.884917
KLTH0H04488g	YNL111C	-0.234843	0.179086	0.68965	8.05963e-05	-0.0186829	0.957467	-0.244184	0.295664
KLTH0C01650g	YGR232W	0.232708	0.275572	0.8304	8.11849e-05	0.90637	0.032035	0.685893	0.00996375
KLTH0F11550g	YBR126C	0.116634	0.542935	0.758823	8.12552e-05	1.49319	0.000105421	0.863229	0.00129216
KLTH0E10054g	YDR221W	0.0553056	0.722256	0.613159	8.18508e-05	-0.152846	0.623338	-0.0211175	0.919847
KLTH0E16214g	YML091C	0.0240354	0.903729	-0.786812	8.20444e-05	-1.21838	0.00224169	-0.585154	0.0378291
KLTH0C02156g	YJR061W	0.145122	0.362753	0.627128	8.23506e-05	-0.707047	0.0268267	-0.208402	0.327984
KLTH0E00352g	YLR098C	0.323018	0.198874	0.984171	8.37903e-05	-2.09288	3.75399e-05	-0.723425	0.0276671
KLTH0A01958g	YBR019C	0.27012	0.255093	0.913033	8.40401e-05	0.0707238	0.880961	0.305482	0.285438
KLTH0B01606g	YJR016C	-0.183254	0.343301	-0.763857	8.46967e-05	1.15272	0.00295052	0.393106	0.148517
KLTH0D17270g	YHR202W	0.256479	0.105812	0.624086	8.47683e-05	-0.167754	0.596595	0.172602	0.427037
KLTH0G14322g	YER170W	0.184211	0.304215	0.699704	8.50077e-05	-0.483789	0.17751	-0.0576835	0.802089
KLTH0C05632g	YPR028W	0.15688	0.486212	0.891841	8.5038e-05	-0.657931	0.144568	-0.172086	0.587809
KLTH0C09812g	YOL096C	0.32917	0.0305902	0.594352	8.67121e-05	0.817939	0.00693593	0.738139	0.000209063
KLTH0E09658g	YMR139W	-0.0754889	0.616782	0.592052	8.68005e-05	0.660867	0.0284401	0.254945	0.204459
KLTH0C02200g	YGR211W	-0.019997	0.911729	-0.71039	8.70955e-05	0.496343	0.168823	0.228174	0.365241
KLTH0H16214g	YKR105C	-0.439182	0.0727562	-0.968771	8.83659e-05	-1.69574	0.000593771	-1.28705	0.000182878
KLTH0E07150g	YIL119C	-1.2065	0.00888527	-2.32552	8.94101e-05	8.46006	2.78272e-25	3.02353	7.32296e-09
KLTH0E05500g	YPR116W	0.267237	0.180149	0.775137	8.97238e-05	-1.69026	2.60465e-05	-0.577892	0.0249097
KLTH0D10890g	YPL147W	-0.381626	0.345354	1.50201	9.12514e-05	-2.38262	0.00759244	-1.57294	0.000183164
KLTH0C06534g	YBL076C	-0.0757483	0.69345	-0.755145	9.26459e-05	-0.110111	0.774492	-0.130804	0.629543
KLTH0G18986g	YJR159W	0.280356	0.244893	0.934583	9.27311e-05	2.5038	1.67639e-07	1.53226	8.36598e-07
KLTH0G13222g	YDR124W	0.42452	0.192397	1.23134	9.42655e-05	-2.40722	0.000321037	-0.779092	0.0405805
KLTH0G07854g	YJL036W	0.311681	0.0451308	0.60661	9.53516e-05	-0.222727	0.473556	0.200317	0.340291
KLTH0F02024g	YLR188W	0.335665	0.120983	0.845655	9.66141e-05	1.30305	0.00262135	0.987189	0.000840492
KLTH0F04444g	YKL178C	0.342464	0.168403	0.957145	9.71744e-05	-0.0072351	0.988049	0.338846	0.278001
KLTH0D01958g	YOR332W	0.0389287	0.848608	0.799198	9.80176e-05	-0.559486	0.170474	-0.240814	0.401704
KLTH0E02156g	YDR257C	0.00823609	0.954032	-0.556657	9.93496e-05	-0.561765	0.0491707	-0.272646	0.169403
KLTH0H00286g	YNL234W	1.28048	5.82472e-12	-0.717936	9.96661e-05	-1.39822	0.000151052	0.581371	0.0256811
KLTH0G09394g	YNL064C	0.0477333	0.808556	-0.770916	9.96661e-05	0.400911	0.309109	0.248189	0.372094
KLTH0G11198g	YLR153C	0.411664	0.0823771	0.928143	9.99189e-05	1.4415	0.00243616	1.13241	0.000796232
KLTH0A08008g	YMR226C	-0.467131	0.123098	1.1913	0.00010077	-1.26524	0.0371127	-1.09975	0.0106698
KLTH0F17270g	YOR052C	0.0425132	0.82813	0.764507	0.000101966	-1.27117	0.00122667	-0.59307	0.0294245
KLTH0D12848g	YOR285W	0.268954	0.19298	0.806221	0.000102391	-1.99369	1.68507e-06	-0.727891	0.0118273
KLTH0F11374g	YPR088C	0.0275765	0.858674	-0.603492	0.000102611	0.426176	0.169009	0.240664	0.265991
KLTH0B03982g	---	-1.21193	0.0360245	2.20369	0.000102655	1.93612	0.0989693	-0.243865	0.701518
KLTH0C01870g	YGR223C	0.217704	0.211247	0.672804	0.000107665	-1.10161	0.00160934	-0.333099	0.150027
KLTH0H02112g	YLR218C	0.377691	0.138173	0.977604	0.000109101	-2.47485	1.63434e-06	-0.859736	0.00899855
KLTH0G08514g	YIL140W	-0.232247	0.208155	-0.7166	0.000110154	0.439665	0.233598	-0.0124148	0.961304
KLTH0D11418g	---	1.64556	5.43284e-05	1.49983	0.000110945	-4.63349	1.77398e-08	-0.671191	0.125748
KLTH0D03410g	YJL097W	0.186548	0.223022	0.590092	0.000111413	0.249972	0.41343	0.311535	0.123553
KLTH0C09944g	YOL092W	-0.00256985	0.988422	-0.686995	0.000111786	-0.0260736	0.941323	-0.0156067	0.949986
KLTH0H14454g	YJR041C	-0.118674	0.497877	-0.678355	0.000113064	-0.847008	0.0157508	-0.542178	0.0273121
KLTH0H03080g	YPL236C	0.342911	0.0780841	0.747656	0.000114037	-0.433856	0.264333	0.125983	0.621769
KLTH0D00550g	YOR375C	-0.342378	0.108469	-0.826103	0.000117108	0.102689	0.809585	-0.291034	0.333978
KLTH0E09922g	YDR216W	0.64092	0.0143676	0.99883	0.000118016	-2.54471	1.44181e-06	-0.631435	0.0632518
KLTH0A00616g	YPR190C	0.0888801	0.68014	-0.834361	0.000119095	1.00878	0.0194685	0.593269	0.04825
KLTH0F09680g	YMR170C	1.05318	8.87262e-06	0.908148	0.000119858	0.319918	0.496126	1.21314	0.000199286
KLTH0B06380g	YNL160W	-0.409651	0.452769	2.09777	0.000120999	7.508	1.38365e-11	3.34435	1.3521e-06
KLTH0D11066g	YOR241W	0.0975152	0.572371	-0.668008	0.000121479	1.60895	3.02112e-06	0.901988	0.000104291
KLTH0E01232g	YKR092C	-0.099506	0.526465	-0.605521	0.000121736	0.0327889	0.916911	-0.0831116	0.703615
KLTH0D08998g	YOR104W	-0.178572	0.440502	-0.896047	0.00012186	1.17738	0.0109839	0.410118	0.195211
KLTH0F04290g	YJL178C	-0.201704	0.319551	-0.782242	0.000122634	1.24578	0.00214435	0.421186	0.132618
KLTH0E16610g	---	0.501106	0.113162	1.20705	0.000125967	-3.98147	7.63811e-10	-1.48963	0.000301815
KLTH0B04026g	YMR043W	-0.93021	0.018725	-1.73092	0.000126004	5.1081	1.7016e-11	1.62384	0.000713136
KLTH0D14146g	YLR384C	-0.0717788	0.670426	-0.647943	0.000128971	0.301552	0.371399	0.0789972	0.737772
KLTH0H05610g	YGL100W	-0.42938	0.174519	-1.27153	0.000129855	4.41444	8.09792e-13	1.77784	6.89347e-06
KLTH0G09878g	YIL107C	0.171825	0.273473	0.59821	0.000133783	-0.14377	0.64659	0.0999397	0.631797
KLTH0D12276g	YOR272W	0.164059	0.450307	-0.834079	0.000134701	0.0950458	0.82682	0.211582	0.488429
KLTH0G04378g	YML020W	0.395536	0.0207631	0.64893	0.000137825	0.401995	0.238047	0.596534	0.00801109
KLTH0E12320g	YPL066W	-0.115965	0.48512	0.62994	0.000138866	-0.231165	0.487942	-0.231548	0.273532
KLTH0B05478g	YNL130C	0.157881	0.345529	0.638275	0.00013919	-0.740743	0.0270806	-0.212491	0.351184
KLTH0G19624g	YER152C	0.563674	0.000252802	0.585954	0.000140289	-0.397758	0.195541	0.364794	0.0847672
KLTH0G02530g	YDR392W	-0.330769	0.041272	0.617473	0.000140961	-0.462198	0.1546	-0.561869	0.0102137
KLTH0G16830g	---	0.401871	0.00874471	0.580544	0.000140983	-0.127726	0.675925	0.338008	0.0939478
KLTH0D02684g	YOL040C	0.0790608	0.723794	-0.856461	0.000143558	1.23081	0.00612614	0.694466	0.0284458
KLTH0E12386g	YPL068C	-0.897198	0.0363598	-1.87269	0.000144379	2.8857	0.000691522	0.545653	0.32225
KLTH0C05192g	YDR037W	0.0968573	0.634951	-0.77911	0.000146179	-0.898917	0.027868	-0.352601	0.221927
KLTH0H08932g	YGR020C	0.337933	0.0987052	0.780034	0.000147685	-1.51031	0.000238239	-0.417223	0.146084
KLTH0E04972g	YBR254C	-0.0288672	0.866985	0.651136	0.000149631	-1.19374	0.000560943	-0.625738	0.00594132
KLTH0F08162g	YLR237W	-0.456212	0.0492666	-0.884025	0.000150801	3.59794	4.43406e-14	1.34276	5.12123e-05
KLTH0A06952g	YCR076C	0.144026	0.44794	0.713573	0.000150857	0.365152	0.334169	0.326603	0.175431
KLTH0C07194g	YDR044W	0.394089	0.325215	1.48119	0.000154441	4.75996	1.50271e-09	2.77407	5.48237e-08
KLTH0D08646g	YMR034C	0.0413079	0.833519	-0.742151	0.00015482	-1.77144	6.48425e-06	-0.844411	0.00197701
KLTH0G03344g	YDR412W	-0.0379093	0.854741	-0.787107	0.000156553	-0.997658	0.0163048	-0.536738	0.0665199
KLTH0D09284g	YNL111C	0.0772978	0.676603	0.702952	0.000158293	-0.636586	0.0861806	-0.240995	0.351695
KLTH0H00880g	YGR244C	0.35382	0.185825	-1.01802	0.000158993	4.03987	2.26624e-13	2.37375	1.12905e-09
KLTH0G06160g	YDR295C	0.358534	0.0181484	0.571974	0.000160849	-0.230653	0.446589	0.243207	0.235341
KLTH0D04180g	YGR156W	-0.209329	0.353034	-0.867745	0.00016512	2.45543	3.36968e-08	1.01838	0.000445072
KLTH0B03014g	YLR001C	0.272173	0.113318	0.647104	0.000167962	-0.144657	0.673585	0.199845	0.392094
KLTH0G04048g	YML011C	-0.133676	0.551132	0.841351	0.000167966	-1.56733	0.000532702	-0.91734	0.00181414
KLTH0C07810g	YDR025W	-0.287845	0.220123	-0.889317	0.00016799	0.805676	0.0863909	0.114993	0.728577
KLTH0D08866g	YKL065C	0.0163005	0.927014	0.670187	0.000169611	0.988653	0.00548251	0.510627	0.0360657
KLTH0H10978g	YBR280C	0.0996191	0.565776	0.650975	0.000172015	-0.021039	0.951587	0.0890996	0.69913
KLTH0A05302g	YDL125C	-0.0722861	0.648004	0.592892	0.0001738	-0.227965	0.472311	-0.186269	0.366775
KLTH0F09284g	YNL067W	-0.304762	0.13556	-0.769263	0.000177446	-1.09155	0.00764196	-0.850536	0.00341712
KLTH0G18238g	YGR054W	-0.188073	0.288032	-0.665374	0.000180086	0.610534	0.0847581	0.117194	0.636368
KLTH0F02860g	YGR255C	0.25235	0.200567	0.740713	0.000183708	-0.27531	0.484863	0.114695	0.678494
KLTH0D03212g	YKR025W	0.06062	0.727317	-0.652259	0.000183838	-0.229564	0.509059	-0.0541622	0.821469
KLTH0C08492g	YDL046W	0.327482	0.0862773	0.715411	0.00018703	0.645551	0.0908104	0.650258	0.0145949
KLTH0C07370g	YDR035W	-0.229376	0.334981	-0.893951	0.000189504	-0.443838	0.350931	-0.451294	0.179755
KLTH0D14696g	YLR401C	0.161004	0.381802	-0.689785	0.000192238	2.20928	2.1247e-09	1.26564	5.16495e-07
KLTH0E15752g	YOL073C	0.190484	0.263223	0.63139	0.000193322	-0.530599	0.119392	-0.0748151	0.735393
KLTH0D01386g	YOR351C	0.34216	0.499129	1.78302	0.000194307	-1.10178	0.282637	-0.20873	0.701263
KLTH0B02618g	YLR009W	-0.0164362	0.934289	-0.743561	0.000200606	1.21735	0.00228864	0.592239	0.0335893
KLTH0E06798g	YER128W	0.128594	0.755831	-1.62169	0.000202086	1.21714	0.140505	0.737163	0.197011
KLTH0H04334g	YPL199C	-0.521176	0.291389	-1.87215	0.000203272	0.453192	0.648602	-0.29458	0.672327
KLTH0A04070g	YER053C	-0.674526	0.0211086	-1.13417	0.000204538	4.95452	1.12239e-17	1.80274	1.19619e-06
KLTH0B05522g	YNL132W	0.059891	0.76347	-0.741187	0.000209544	-0.542087	0.173446	-0.211152	0.451727
KLTH0E04818g	YIL017C	-0.104221	0.547823	0.641862	0.000210965	-0.0610093	0.860492	-0.134725	0.555499
KLTH0G03762g	YDR422C	0.290275	0.115848	0.684043	0.000211024	0.188286	0.6096	0.384418	0.123175
KLTH0D03124g	YJL104W	-0.142464	0.404941	-0.636002	0.000211358	0.127261	0.709985	-0.0788339	0.739829
KLTH0F19140g	YNL313C	-0.103124	0.601676	-0.734879	0.0002124	0.0852031	0.829282	-0.0605226	0.826977
KLTH0G05522g	YOR022C	-0.148492	0.402448	0.651657	0.000216028	1.11494	0.00157131	0.40898	0.0617198
KLTH0H12738g	YNR003C	-0.0552847	0.744496	-0.630161	0.000216711	-0.640646	0.0595488	-0.375608	0.108854
KLTH0G13178g	YDR125C	0.0689036	0.767505	-0.866003	0.000216936	-0.394278	0.39752	-0.128236	0.690197
KLTH0C04026g	YMR274C	0.331969	0.0740068	0.684997	0.000217193	-0.539922	0.145963	0.0620078	0.801049
KLTH0H15752g	YMR146C	-0.413526	0.0998963	-0.934996	0.000218061	4.16021	9.81451e-16	1.66658	2.88459e-06
KLTH0D06908g	YKL032C	0.132891	0.435066	0.63015	0.000221017	1.73084	4.18743e-07	0.998312	2.28131e-05
KLTH0H00836g	YHR163W	-0.140447	0.739365	-1.5742	0.000222425	3.481	2.8436e-05	1.60005	0.00434978
KLTH0G06688g	YHR045W	0.445541	0.0239773	0.7299	0.000223899	-0.903541	0.0220779	-0.00622989	0.98182
KLTH0H08910g	YGR021W	-0.23384	0.295663	-0.834054	0.000224446	1.62125	0.000280012	0.576788	0.0536271
KLTH0G07084g	YHR025W	-0.268977	0.221104	-0.816876	0.000224604	3.47926	5.12881e-15	1.47065	9.98227e-07
KLTH0D12870g	YOR286W	0.414791	0.0366892	0.732614	0.00022692	-1.05279	0.00806563	-0.111604	0.680717
KLTH0D01364g	YOR352W	0.238466	0.186581	0.665022	0.000226963	-1.9358	1.00615e-07	-0.729436	0.00278016
KLTH0F10890g	YPR098C	-0.272173	0.123223	0.651287	0.000231457	-1.54887	1.27531e-05	-1.04661	1.79338e-05
KLTH0B08338g	YNL227C	-0.0439432	0.805103	-0.657494	0.000239716	0.499788	0.160009	0.205951	0.393401
KLTH0G11836g	YDR156W	-0.0459503	0.877357	-1.10321	0.000240521	1.71243	0.00332721	0.810264	0.0369867
KLTH0G09020g	YIL134W	0.379417	0.109833	-0.876912	0.000241957	0.96174	0.0406611	0.860287	0.00659462
KLTH0G09438g	YNL062C	-0.100079	0.615623	-0.734547	0.000243198	0.218043	0.584459	0.00894288	0.974259
KLTH0G14982g	YOR184W	0.437424	0.0306375	-0.744705	0.000243654	0.55986	0.166066	0.717354	0.0119742
KLTH0C03652g	YML119W	0.0948953	0.530175	0.553532	0.000245441	-0.749708	0.013338	-0.279959	0.164715
KLTH0H06556g	YGL126W	0.915448	1.57355e-05	0.770657	0.000250741	0.357449	0.395462	1.09417	0.000115033
KLTH0A07084g	YNR038W	0.0205602	0.898089	-0.588285	0.000253196	-0.700363	0.0291619	-0.329621	0.139409
KLTH0D04686g	YMR114C	0.184783	0.41648	0.814618	0.000262605	-0.717931	0.116033	-0.174183	0.527486
KLTH0F07018g	YJR044C	0.0995317	0.588222	0.671344	0.000272647	-1.38315	0.000179381	-0.592045	0.0206986
KLTH0D06996g	---	-0.791851	0.0089037	-1.16196	0.000279775	0.309048	0.618406	-0.637327	0.112233
KLTH0E08712g	YGR007W	0.0939712	0.676539	-0.828866	0.000282049	2.45078	4.58485e-08	1.31936	1.04374e-05
KLTH0F12804g	YIL006W	0.224292	0.125281	-0.531379	0.000288922	0.534718	0.0670828	0.491652	0.0138937
KLTH0B04422g	YMR059W	-0.195329	0.441701	-0.930406	0.000291125	-0.958573	0.0607863	-0.674615	0.0537861
KLTH0E12672g	YBR196C	0.165569	0.506977	0.910827	0.00029216	1.04859	0.0360683	0.689864	0.0511762
KLTH0F14762g	YGR128C	0.00796546	0.967453	-0.709745	0.000292259	-0.0337806	0.931044	-0.00892483	0.973938
KLTH0D08514g	YKL052C	0.121112	0.761637	-1.53264	0.000295144	2.30157	0.0038297	1.2719	0.0168284
KLTH0D13552g	YLR370C	0.0876054	0.613083	0.629065	0.000295198	-0.871588	0.0120324	-0.348189	0.150268
KLTH0E09966g	YLR227C	-0.284833	0.595732	1.78614	0.000295523	-3.36287	0.00375151	-1.96627	0.000258281
KLTH0E09064g	YMR122W-A	-0.522857	0.0275299	0.862067	0.000296681	1.40344	0.00315815	0.178863	0.589942
KLTH0H06336g	YBR229C	0.134774	0.428709	0.617235	0.000296966	0.108518	0.749953	0.189033	0.418591
KLTH0B03608g	YGR185C	0.286826	0.0842337	-0.601755	0.000301323	0.0134971	0.967541	0.293574	0.207828
KLTH0F00880g	YDR525W-A	0.0349821	0.887597	0.901234	0.000303184	-1.68963	0.000700482	-0.809831	0.0210366
KLTH0C02332g	YKL206C	-0.259184	0.163416	0.666	0.000305439	1.22409	0.000917285	0.352861	0.112836
KLTH0F13926g	YPR065W	-0.186858	0.583402	-1.25073	0.00030694	5.92888	3.42147e-18	2.77758	9.2815e-10
KLTH0C08778g	YOL065C	0.118708	0.634574	0.875857	0.000318714	-0.909611	0.0722851	-0.336097	0.247936
KLTH0C00550g	YDR440W	0.349972	0.0214121	0.545473	0.000318849	-1.18844	9.64012e-05	-0.244247	0.227724
KLTH0F03938g	YJL186W	0.103718	0.501472	-0.557245	0.000320289	1.25504	4.67637e-05	0.731237	0.000484273
KLTH0F01584g	YCL025C	-0.426712	0.0347454	-0.729252	0.000322485	-0.672927	0.0957537	-0.763175	0.00771995
KLTH0B00220g	YLR438W	0.518632	0.026485	0.84403	0.000323398	-1.03338	0.0270519	0.00194019	0.9953
KLTH0G01320g	YER040W	-0.319565	0.1569	-0.825594	0.000333206	2.70833	1.49535e-09	1.0346	0.000405973
KLTH0F13046g	YEL001C	0.506256	0.0214147	0.791811	0.000335322	-1.38428	0.00169597	-0.185883	0.546799
KLTH0G01100g	YFR043C	0.527889	0.0170982	0.792092	0.000335601	-1.35737	0.00219709	-0.150796	0.611494
KLTH0E02882g	YLR326W	0.326981	0.120837	0.756234	0.000340244	0.808907	0.0548051	0.731434	0.0110605
KLTH0G06556g	YDR287W	-0.13438	0.470825	0.670035	0.000340415	0.338849	0.363291	0.035044	0.892821
KLTH0C09768g	YOL097C	0.0395277	0.795868	-0.54918	0.000344229	1.58808	2.11564e-07	0.833569	6.52133e-05
KLTH0G03784g	YML007W	-0.0839897	0.590293	-0.560523	0.000344275	1.58685	3.6737e-07	0.709437	0.000808749
KLTH0D14168g	YLR385C	-1.06642	0.0129711	1.50627	0.000346152	1.44434	0.0994615	-0.344251	0.426846
KLTH0F16126g	YOR118W	0.216042	0.204567	0.606534	0.000346705	-0.100584	0.767321	0.16575	0.456482
KLTH0E05214r	---	-0.112041	0.884482	2.16274	0.000347211	-1.88107	0.19277	-1.05257	0.0939155
KLTH0G16214g	YDR006C	-0.0451007	0.815092	0.691797	0.000351393	0.567242	0.14164	0.23852	0.371585
KLTH0G01342g	YGL225W	-0.0442368	0.800773	-0.627742	0.00035647	1.95683	2.92739e-08	0.934177	0.000141076
KLTH0H12606g	YNR001C	-0.122974	0.628372	-0.91397	0.000358332	1.07342	0.0351275	0.413736	0.249842
KLTH0F00440g	YCL064C	1.27697	0.00852937	1.68085	0.000359387	-5.27341	1.10901e-07	-1.35973	0.0138532
KLTH0B01870g	YGR194C	0.226888	0.20484	0.637785	0.000367664	0.462195	0.196126	0.457986	0.0593376
KLTH0F13156g	YDR211W	0.044336	0.839028	0.774647	0.000368293	-2.32499	2.3261e-07	-1.11816	5.4124e-05
KLTH0B09614g	YMR311C	0.121908	0.465422	0.596071	0.00036944	-0.842692	0.0117649	-0.299438	0.195818
KLTH0E02178g	YOR027W	0.00819066	0.965111	-0.670042	0.000370233	1.11191	0.00309404	0.564148	0.0327428
KLTH0E10340g	YDL198C	-0.520894	0.0334063	-0.877482	0.000372282	3.43458	4.56731e-12	1.1964	0.000365161
KLTH0D12254g	YOR271C	-0.481916	0.0384724	-0.832912	0.000372721	-0.285647	0.539605	-0.62474	0.0539846
KLTH0F06534g	YOL062C	-0.0199618	0.910504	-0.632787	0.000392996	0.445386	0.208743	0.202731	0.395255
KLTH0H06402g	YBR225W	0.248989	0.154469	0.618677	0.000393724	0.200574	0.565648	0.349276	0.134177
KLTH0F05918g	YJL128C	-0.109438	0.495704	-0.570312	0.000399349	1.275	7.52595e-05	0.528061	0.0181063
KLTH0G15972g	YOL077W-A	0.166911	0.406037	-0.714107	0.000399719	-1.49445	0.00021316	-0.580312	0.0415557
KLTH0G05060g	YDR462W	-0.312916	0.185564	-0.845555	0.000404177	1.09022	0.0210461	0.232196	0.464259
KLTH0H01144g	YDL169C	0.253008	0.112979	0.561897	0.000405213	-0.345298	0.278957	0.0803587	0.700587
KLTH0F19866g	YNL234W	0.278916	0.0934904	-0.588821	0.000411207	1.90954	1.05444e-08	1.23368	9.34369e-08
KLTH0H03718g	YPL217C	0.0969211	0.647991	-0.752906	0.000416605	0.164155	0.69901	0.178999	0.549171
KLTH0G17952g	YLR336C	-0.129045	0.41905	-0.565733	0.000418238	0.76827	0.0161315	0.25509	0.241518
KLTH0A06204g	YNR019W	0.447564	0.00564767	0.569577	0.000425868	-0.351084	0.276913	0.272022	0.219433
KLTH0D11264g	YPL154C	0.509949	0.0456244	0.903594	0.000426024	1.13579	0.0260999	1.07785	0.00293627
KLTH0D14960g	YLR409C	0.0073727	0.965332	-0.598041	0.000433928	-0.379121	0.263543	-0.182188	0.442932
KLTH0H08866g	YPR010C-A	0.031264	0.893856	-0.828658	0.00043746	-2.17651	4.28199e-06	-1.05699	0.00160178
KLTH0B01232g	YLR045C	-0.0867901	0.598956	-0.582716	0.00043984	0.900698	0.00630237	0.363559	0.104013
KLTH0C10516g	YOR380W	0.610263	0.00125902	0.655904	0.000443728	-1.38176	0.000260698	-0.0806177	0.73992
KLTH0F19954g	---	0.171653	0.420415	0.751944	0.00044559	-1.93329	6.84131e-06	-0.794993	0.00848088
KLTH0D16060g	YML059C	-0.0105508	0.94961	0.584609	0.000446882	0.421799	0.206335	0.200349	0.351894
KLTH0F04752g	---	0.105394	0.537221	-0.60012	0.000458318	-0.550425	0.107233	-0.169818	0.46775
KLTH0F06600g	YOL060C	-0.0802897	0.649179	-0.620342	0.000459807	1.63427	3.87821e-06	0.736846	0.00246416
KLTH0C03388g	YEL038W	0.0644032	0.72792	-0.647312	0.00046417	-2.23374	1.74096e-09	-1.05247	5.31035e-05
KLTH0H03498g	YMR172W	0.0641661	0.784458	-0.830402	0.000464311	1.06557	0.0228711	0.596951	0.0579237
KLTH0C06644g	YBL071W-A	0.205246	0.365576	-0.795407	0.000464375	-1.31478	0.00378043	-0.452146	0.148328
KLTH0E07568g	YGL020C	-0.186092	0.211145	-0.52264	0.000465917	-0.789957	0.00812132	-0.581071	0.00478848
KLTH0F06358g	YKR042W	-0.785587	0.0154993	-1.14394	0.000469614	7.02373	7.31883e-24	2.72628	5.58715e-09
KLTH0E13464g	YPL103C	0.475718	0.00257822	0.550709	0.000469906	0.265465	0.399018	0.60845	0.00428883
KLTH0D08910g	YNL097C	-0.529245	0.141369	-1.37296	0.000473743	2.25014	0.00146809	0.595825	0.184626
KLTH0A05456g	YPL250C	0.585707	0.0151033	-0.844667	0.000477349	2.64883	5.507e-08	1.91012	3.66554e-08
KLTH0H04114g	YPL206C	0.196362	0.18596	0.518526	0.000477417	-0.850436	0.00423102	-0.228856	0.256931
KLTH0B04356g	YMR058W	-1.00006	1.58186e-05	-0.805285	0.000486999	-0.995684	0.0304188	-1.4979	6.14685e-06
KLTH0E04862g	YBR256C	0.134582	0.389569	0.542579	0.000491312	-0.313157	0.316844	-0.0219965	0.913723
KLTH0E06820g	YER127W	-1.33947	0.0120041	-2.41203	0.000491709	6.40933	1.50917e-10	1.8652	0.00499854
KLTH0G07546g	YKL144C	-0.0681507	0.726652	-0.681831	0.000493782	-0.853654	0.0288489	-0.494977	0.0715678
KLTH0E06930g	YER124C	-0.202573	0.284311	0.660868	0.00049683	-1.45619	0.000127081	-0.930666	0.0004556
KLTH0E10164g	YLR220W	-0.0403648	0.8101	-0.586384	0.000497975	1.42543	2.29871e-05	0.67235	0.00387797
KLTH0A02464g	YPL012W	-0.200554	0.274843	-0.640819	0.000505338	-0.740739	0.0439386	-0.570924	0.0276046
KLTH0H11000g	YBR281C	0.23527	0.117765	-0.523553	0.00050842	-0.0943944	0.753481	0.188073	0.365126
KLTH0E03652g	YHR082C	0.465716	0.0183996	0.686765	0.000513475	0.273283	0.488287	0.602357	0.0267684
KLTH0F15378g	YDR382W	-0.106708	0.621118	-0.753421	0.000518305	-0.224126	0.603717	-0.218771	0.473426
KLTH0F11616g	YBR122C	-0.225352	0.152963	-0.550526	0.000520431	0.779635	0.0134171	0.164466	0.438639
KLTH0H12870g	YFR021W	0.484412	0.00390219	0.58138	0.000524962	-0.355265	0.288946	0.306779	0.179529
KLTH0H16104g	YLL050C	0.242737	0.245716	0.728347	0.000525098	-1.21857	0.00367211	-0.366547	0.213711
KLTH0H14520g	YJR043C	0.529984	0.162144	-1.35227	0.000526927	2.07107	0.00469408	1.56552	0.00131025
KLTH0F02002g	YLR187W	-0.25122	0.124956	-0.569311	0.000535601	2.38186	4.55138e-13	0.939712	2.50062e-05
KLTH0D17138g	YER182W	0.0753842	0.665852	0.605468	0.000536514	-0.611891	0.0799647	-0.230561	0.336588
KLTH0E08382g	YAL003W	-0.286956	0.173021	-0.731156	0.000546872	0.189119	0.653206	-0.192396	0.517621
KLTH0F06798g	YML125C	-0.316731	0.0463243	-0.550276	0.000550844	-1.06009	0.000873911	-0.846777	0.000159192
KLTH0G17336g	YGR044C	-0.485473	0.0110002	-0.660871	0.000552004	1.83983	1.62897e-06	0.434444	0.102847
KLTH0B06974g	YNL178W	-0.207739	0.377856	-0.818071	0.000556642	1.9964	2.6808e-05	0.79046	0.0181251
KLTH0H01188g	YLR199C	0.0885166	0.553856	0.514324	0.000557613	-0.385453	0.19782	-0.10421	0.5942
KLTH0C01342g	YPL048W	-0.149512	0.517353	-0.80157	0.000559849	-0.542411	0.240473	-0.420717	0.198094
KLTH0C03806g	YML116W	0.0967728	0.57872	-0.602297	0.000561292	-1.08711	0.00184257	-0.446784	0.0673358
KLTH0C08118g	YBR041W	0.152829	0.347252	0.560752	0.000563786	0.172865	0.59477	0.239262	0.276906
KLTH0C07260g	YBR059C	-0.0997591	0.553984	0.582472	0.000566904	-0.266548	0.429245	-0.233033	0.31946
KLTH0H07436g	YDR076W	0.197602	0.684616	-1.88	0.000568288	2.48379	0.00944959	1.4395	0.027427
KLTH0G03476g	YEL050C	-0.155146	0.396322	-0.632348	0.00056898	0.56073	0.125466	0.125219	0.624382
KLTH0D01122g	YOR357C	0.0707563	0.67402	0.578263	0.000568989	-0.723864	0.0318906	-0.291176	0.188992
KLTH0F19602g	YNL327W	0.461387	0.0170823	0.667517	0.000573607	-0.15147	0.694865	0.385652	0.154218
KLTH0D04048g	YMR077C	0.441361	0.0143495	0.612741	0.000587556	-0.975619	0.00679819	-0.0464488	0.840535
KLTH0H16236g	YJL206C	0.0721013	0.625814	-0.508335	0.000592344	-1.50164	4.07637e-07	-0.67872	0.00103448
KLTH0F04246g	YJL180C	-0.239572	0.15369	-0.578072	0.000594971	-1.09822	0.001104	-0.788679	0.000866196
KLTH0F06820g	YML086C	0.35638	0.0905158	-0.72479	0.000601973	0.0131333	0.97505	0.362946	0.220986
KLTH0D12034g	YPL172C	-0.0239482	0.898699	-0.647374	0.000603298	0.315639	0.401169	0.133872	0.605065
KLTH0G10186g	YNL037C	-0.14499	0.499392	-0.738505	0.000619173	-0.00980796	0.981766	-0.149894	0.621126
KLTH0F18326g	YJR122W	-0.37936	0.0429158	-0.651345	0.000624586	0.32724	0.384675	-0.21574	0.383693
KLTH0B06028g	YNL159C	-0.0115286	0.959568	0.76852	0.000627213	-1.38377	0.00228595	-0.703414	0.0176902
KLTH0E11506g	YDR255C	0.186602	0.256975	0.561125	0.000630016	-0.507641	0.123238	-0.0672182	0.757554
KLTH0C04114g	YMR272C	-0.093976	0.635149	0.679364	0.000631388	2.49981	4.53515e-10	1.15593	2.99725e-05
KLTH0F10032g	YMR159C	0.469724	0.0556001	0.822628	0.000632128	-2.08144	2.76977e-05	-0.570998	0.0610278
KLTH0G17974g	YLR335W	-0.039902	0.804713	-0.553726	0.00063257	1.51611	2.46791e-06	0.718153	0.000902249
KLTH0D16852g	YML076C	0.126517	0.646724	0.914244	0.0006426	0.430167	0.430487	0.3416	0.281531
KLTH0E11990g	YBR162W-A	0.660679	0.00412473	0.786468	0.00064515	-1.85668	5.88842e-05	-0.26766	0.401459
KLTH0G14366g	YDR092W	0.179091	0.234933	0.513837	0.000647544	0.154702	0.607602	0.256442	0.205861
KLTH0H04730g	YGL084C	0.0229959	0.876514	0.504571	0.000649044	-0.162228	0.583736	-0.0581182	0.770183
KLTH0G12892g	YLR106C	-0.304977	0.155547	-0.732935	0.000674652	1.34879	0.00173523	0.369418	0.217736
KLTH0H09108g	YGL036W	0.333877	0.612372	1.91181	0.000677754	-0.418245	0.746633	0.124755	0.822207
KLTH0D09174g	YOR109W	0.084303	0.609242	0.560841	0.00067854	0.653208	0.0476156	0.410907	0.0669588
KLTH0G00506g	YGL250W	0.271691	0.0933291	0.550323	0.000679049	-1.2857	7.49171e-05	-0.371161	0.0947361
KLTH0D12584g	YMR217W	-0.0133099	0.94753	-0.690191	0.00068138	-0.29553	0.465166	-0.161075	0.572805
KLTH0F08690g	YLR168C	-0.0323255	0.857203	0.611128	0.000687742	0.164788	0.646515	0.0500686	0.839024
KLTH0G06094g	YDR297W	-0.129006	0.437182	0.564761	0.000688175	-0.748434	0.0243838	-0.503223	0.0291295
KLTH0A03652g	YIL038C	-0.0944798	0.547021	-0.533733	0.000688847	-0.146776	0.639963	-0.167868	0.44413
KLTH0A01914g	YDR011W	0.119377	0.522873	-0.636302	0.000690218	1.05902	0.00469319	0.648887	0.0138001
KLTH0C07216g	YDR045C	-0.482453	0.0380873	-0.793158	0.000690878	-1.94024	3.41531e-05	-1.45257	1.08482e-05
KLTH0B08734g	YHR185C	-0.0363596	0.875802	0.774502	0.000698449	0.620259	0.179811	0.27377	0.312491
KLTH0F08492g	YLR243W	-0.190524	0.30895	-0.636483	0.000717089	-0.370372	0.323486	-0.375709	0.145334
KLTH0C10824g	YMR003W	-0.0719072	0.645451	0.529501	0.00071714	-1.32159	2.51815e-05	-0.7327	0.000736879
KLTH0F01276g	YDR513W	0.136237	0.547567	0.769779	0.000727188	-0.885241	0.0511175	-0.306383	0.338816
KLTH0B02992g	YIR001C	0.549273	0.00991311	0.710057	0.00072885	-0.337019	0.425894	0.380764	0.15973
KLTH0A03520g	YIL034C	0.079213	0.625437	0.549167	0.000729591	-0.333048	0.30491	-0.0873109	0.6968
KLTH0B09218g	YGR271C-A	-0.166884	0.442391	-0.738385	0.000729869	0.757182	0.0813094	0.211708	0.474329
KLTH0D07392g	---	1.21792	0.00450047	1.27889	0.000732897	2.14985	0.00479191	2.29285	1.23701e-07
KLTH0B07788g	YDL230W	-0.06502	0.805745	-0.898581	0.000733975	1.29883	0.0135728	0.584396	0.100715
KLTH0G18172g	YLR356W	-0.139997	0.661756	-1.12867	0.000734434	2.23452	0.000307149	0.977263	0.0132582
KLTH0E14740g	YPR047W	0.074513	0.645527	-0.547772	0.000737376	-0.808259	0.012684	-0.329617	0.145714
KLTH0G12276g	YLR129W	0.0550718	0.764416	-0.622018	0.000739956	-0.354454	0.334913	-0.122155	0.636108
KLTH0D07568g	YKL041W	0.0379656	0.79578	0.493954	0.000743611	-0.548463	0.0620806	-0.236266	0.223809
KLTH0H05698g	YBR241C	0.430044	0.120489	0.913347	0.000748439	0.471996	0.388065	0.666042	0.0477059
KLTH0C02464g	YJR067C	-0.0510061	0.848467	-0.911348	0.000749727	-1.54702	0.00418662	-0.824516	0.0279161
KLTH0G00770g	YGL242C	0.366016	0.025363	0.551238	0.000754791	-1.04805	0.00138463	-0.158012	0.479776
KLTH0H06732g	YGL058W	-0.18353	0.25735	0.544786	0.000755669	-0.362587	0.264912	-0.364823	0.0834577
KLTH0F15950g	YOR122C	0.0472129	0.796706	0.619311	0.00075751	-0.759597	0.0385083	-0.332586	0.195148
KLTH0B08272g	YNL223W	0.106087	0.553995	0.598017	0.000757891	0.743747	0.0366892	0.477961	0.0331207
KLTH0E08690g	YLR326W	-0.335744	0.0695136	-0.627828	0.000759702	0.288817	0.435905	-0.191335	0.444407
KLTH0C04532g	---	0.0524955	0.712077	-0.479464	0.000762438	-0.798457	0.00504519	-0.346733	0.0784701
KLTH0C07458g	YBR055C	0.162115	0.41301	0.660809	0.000769542	-0.291053	0.462233	0.016588	0.947514
KLTH0A04466g	YER065C	-0.0716514	0.728719	-0.702101	0.000783742	1.94288	1.91669e-06	0.899788	0.000756359
KLTH0G13486g	YLR092W	-0.474983	0.211688	-1.29214	0.000785721	1.60629	0.0352808	0.328164	0.537919
KLTH0A06380g	YCR057C	0.117648	0.552127	-0.666551	0.000789893	0.0867662	0.826417	0.161031	0.562391
KLTH0F00660g	YCL055W	-0.986347	0.00890293	1.27174	0.000791543	-3.41154	0.00010706	-2.69212	2.50844e-10
KLTH0H13046g	YHR020W	0.0283586	0.882116	-0.64393	0.000794756	-0.321354	0.400886	-0.132318	0.623675
KLTH0D05148g	YKL112W	-0.166933	0.569922	-0.992481	0.000813772	4.20927	1.23164e-12	1.9377	1.19308e-06
KLTH0C07040g	YBL058W	0.0400566	0.841198	0.669082	0.000826577	1.55096	0.000107884	0.815536	0.00273085
KLTH0F00792g	YCL050C	-0.0948494	0.6279	0.656743	0.000828732	-1.01094	0.00996395	-0.600321	0.0297249
KLTH0C07942g	YDR022C	0.154302	0.508823	0.762027	0.000848504	-0.525535	0.262114	-0.108465	0.695207
KLTH0H15598g	YDL081C	-0.323767	0.104276	-0.667178	0.000848658	-0.843849	0.0343924	-0.745692	0.00841997
KLTH0H15070g	YOR301W	-0.167185	0.530449	-0.897539	0.000849876	1.49152	0.00503372	0.578577	0.106066
KLTH0F02200g	YNL274C	-0.156243	0.430832	0.663573	0.000859807	-0.169557	0.66901	-0.241022	0.387469
KLTH0E10670g	YDR236C	0.411972	0.0286327	0.621045	0.000865681	-1.72754	5.02524e-06	-0.451797	0.0634957
KLTH0D07040g	YMR075W	-0.450356	0.0257856	-0.689126	0.000868358	3.13123	4.72311e-15	1.11526	1.3453e-05
KLTH0D04224g	YLR027C	0.306821	0.215679	-0.829185	0.000872121	2.60688	2.02543e-07	1.61026	5.01953e-06
KLTH0B04730g	YDL173W	-0.470954	0.0534039	-0.83363	0.000878206	0.979834	0.0448737	0.018963	0.952319
KLTH0A04224g	YIL051C	-0.321829	0.135624	0.719989	0.000880017	0.822867	0.0565652	0.0896041	0.766089
KLTH0F07612g	YJR088C	0.313165	0.0420678	0.512546	0.00088096	-0.368239	0.231706	0.129045	0.542374
KLTH0B05588g	YNL133C	0.525978	0.0809109	0.985026	0.000894082	-1.78363	0.0032811	-0.365835	0.332187
KLTH0G07568g	YKL143W	0.392746	0.0574732	-0.688285	0.000894147	-0.342745	0.406654	0.221374	0.445014
KLTH0G01078g	---	0.296403	0.298247	0.930665	0.000894815	-1.59279	0.00573187	-0.499991	0.154617
KLTH0D10934g	YJL127C	0.641256	0.0425743	-1.05564	0.00089673	-0.0747341	0.905924	0.603889	0.176061
KLTH0E03168g	YER057C	0.186775	0.501558	0.924274	0.000898997	-4.2429	1.20254e-13	-1.93467	1.9866e-07
KLTH0E15818g	YBR138C	0.0759469	0.618568	0.505004	0.000899029	-0.673143	0.0277337	-0.260625	0.193461
KLTH0D09724g	YPL118W	-0.169168	0.325205	-0.572445	0.000899356	0.561804	0.102451	0.111734	0.641142
KLTH0B00946g	YKL212W	0.223284	0.236084	0.626831	0.00090627	0.245138	0.515257	0.345852	0.186307
KLTH0D01826g	YOR336W	0.166852	0.348543	0.588039	0.000907469	0.17499	0.622314	0.254347	0.273146
KLTH0C04554g	YMR259C	-0.247741	0.100305	-0.501759	0.000908586	-0.895722	0.00305553	-0.695603	0.000876886
KLTH0A04246g	YER058W	-0.0402539	0.866824	-0.802696	0.000927155	0.914841	0.0547041	0.417167	0.186294
KLTH0D08470g	YKL054C	-0.221489	0.200872	-0.57467	0.000934073	2.23199	1.64083e-10	0.894508	0.000210282
KLTH0G04862g	YML032C	-0.137942	0.479552	-0.652601	0.00093543	0.987205	0.011136	0.355661	0.166363
KLTH0E09218g	YMR128W	0.211721	0.233652	-0.589448	0.000936645	0.0358749	0.919512	0.229658	0.351977
KLTH0C00462g	YMR011W	1.4503	0.000881379	1.44174	0.000940249	-1.79671	0.037204	0.551943	0.358012
KLTH0B09438g	YMR299C	0.0261644	0.86997	0.529466	0.000943873	-0.804007	0.0120636	-0.375839	0.0878736
KLTH0G18788g	YFL038C	0.133461	0.502687	0.660763	0.000946194	-0.621796	0.118711	-0.177437	0.525264
KLTH0E10208g	YBL003C	0.196939	0.374633	0.73626	0.000956952	-1.29525	0.00362922	-0.450686	0.15109
KLTH0C00836g	YKL014C	-0.0388081	0.847282	-0.667311	0.000971366	-0.236149	0.55799	-0.156883	0.579994
KLTH0B09086g	YGR268C	-0.253932	0.353269	-0.929534	0.000976869	1.09559	0.0441267	0.293862	0.405063
KLTH0G18282g	YFL029C	0.499127	0.0293819	0.74263	0.000985222	-0.19641	0.665666	0.400922	0.161578
KLTH0D09306g	YOR112W	-0.0176075	0.903447	-0.479443	0.000985438	0.770243	0.00784096	0.367514	0.060994
KLTH0D10868g	YOR238W	0.00723292	0.968144	0.600104	0.000987747	-1.23669	0.000727658	-0.611114	0.0127847
KLTH0C08998g	YML054C	0.487626	0.165285	-1.17719	0.000988768	1.92717	0.00504624	1.45121	0.00166582
KLTH0E04928g	YBR255C-A	0.345691	0.0844351	0.653304	0.000993244	-0.140137	0.725364	0.275622	0.281181
KLTH0G04290g	YML017W	-0.369367	0.280382	-1.1422	0.000997763	5.81919	1.15831e-16	2.54023	6.20136e-08
KLTH0B01056g	YJR074W	0.185435	0.378957	0.682256	0.000999238	-0.258684	0.538716	0.0560927	0.827127
KLTH0C10318g	YLR263W	-0.107789	0.683708	0.854988	0.00101373	-3.0338	3.2274e-08	-1.62469	6.24589e-07
KLTH0C09856g	YOL095C	0.0631279	0.647159	-0.453657	0.00102284	-0.462817	0.0934935	-0.16828	0.377268
KLTH0D17160g	YHR207C	0.513028	0.0034269	0.571107	0.00102325	-0.785165	0.024823	0.120445	0.599102
KLTH0C10054g	YBR151W	-0.223774	0.284516	0.686202	0.00103128	0.241631	0.563527	-0.102959	0.709425
KLTH0G07964g	YOR098C	-0.074922	0.701659	-0.645018	0.00103169	1.15654	0.0030613	0.503349	0.0567055
KLTH0E16764g	YPL092W	0.0333004	0.950383	-1.92172	0.00103835	1.44038	0.208909	0.753491	0.349335
KLTH0B07722g	YNL207W	0.0766357	0.723411	-0.713903	0.00103912	0.886364	0.040681	0.519818	0.0798417
KLTH0D15708g	YKL196C	0.198349	0.249329	0.565408	0.00104141	-0.811804	0.018532	-0.207553	0.382251
KLTH0E06864g	YGL178W	-0.104452	0.632251	-0.719316	0.00104466	2.38851	4.6916e-08	1.0898	0.000230139
KLTH0E06204g	YLL026W	-0.169107	0.418736	0.688024	0.00104688	1.0356	0.0134753	0.348694	0.231457
KLTH0A05412g	YDL129W	-0.536713	0.0912219	-1.0744	0.00105262	3.25664	2.34529e-07	1.09161	0.00749046
KLTH0H10956g	YJL068C	0.197668	0.283749	0.605082	0.00105388	-0.448941	0.223538	-0.0268023	0.91592
KLTH0E11220g	YPL031C	0.0842761	0.588492	0.510812	0.00105785	-0.589865	0.0585179	-0.210656	0.326945
KLTH0A04136g	YER055C	-0.150322	0.448692	-0.651824	0.00106237	-0.115068	0.771807	-0.207856	0.456551
KLTH0D06446g	YKR006C	-0.0781898	0.641251	-0.550697	0.00106268	-0.113617	0.734981	-0.134999	0.564366
KLTH0C00638g	YIR033W	-0.0459073	0.843938	0.767135	0.00106843	0.865072	0.0641031	0.386629	0.237335
KLTH0F18832g	YOL125W	-0.98278	0.210356	-3.04309	0.00107712	2.80733	0.0953191	0.420886	0.72546
KLTH0F05830g	YJL132W	0.246965	0.251773	0.702911	0.00108548	-0.385882	0.370339	0.054024	0.850551
KLTH0B08426g	YNL232W	0.00937463	0.954067	-0.53324	0.00109279	0.302115	0.353556	0.160432	0.474713
KLTH0C01936g	YHR149C	-0.218645	0.383161	-0.822132	0.00110554	0.50227	0.316571	0.0324898	0.92616
KLTH0F02552g	YGL140C	-0.138979	0.481612	0.645671	0.00112347	-0.949478	0.0164292	-0.613718	0.0274656
KLTH0D16214g	YLR441C	-0.0753408	0.723809	-0.696783	0.00114311	-0.984891	0.0212054	-0.567786	0.0604449
KLTH0F00396g	YCR096C	2.96	4.05196e-11	-1.41898	0.00114312	-0.553786	0.53313	2.68311	3.07599e-05
KLTH0E04884g	YIR012W	0.318842	0.0924525	-0.617757	0.00114473	0.499353	0.187422	0.568519	0.0328
KLTH0A04158g	YIL047C	-1.13721	3.46787e-10	0.588058	0.0011449	-1.64284	6.33203e-06	-1.95863	5.36638e-15
KLTH0G10912g	YNL016W	0.22562	0.190013	-0.561196	0.00114548	1.59221	4.16984e-06	1.02173	2.59608e-05
KLTH0E03872g	YDR324C	-0.0055178	0.975298	-0.581779	0.00114654	-0.516754	0.147777	-0.263895	0.292644
KLTH0G16258g	YNL031C	-0.187069	0.416201	0.75151	0.0011571	-1.50177	0.001168	-0.937956	0.00423688
KLTH0D03322g	YJL101C	-0.211913	0.282908	-0.642902	0.00116664	0.363403	0.357155	-0.0302115	0.913264
KLTH0F12848g	YIL004C	0.436985	0.0338929	0.667929	0.00117074	-1.45674	0.000419488	-0.291384	0.297209
KLTH0E04048g	YMR238W	0.289145	0.0806115	-0.537761	0.00118139	1.9053	8.94544e-09	1.2418	4.83008e-08
KLTH0F18744g	YOL122C	0.00838056	0.957528	-0.511445	0.00118313	-0.0223788	0.943313	-0.00280886	0.989731
KLTH0C03850g	YPL273W	-0.173956	0.367936	-0.628268	0.00118926	0.823258	0.033309	0.237673	0.37902
KLTH0G06886g	YHR052W	0.124473	0.494519	-0.592209	0.00119205	0.854034	0.0192381	0.55149	0.030643
KLTH0C07084g	YER090W	0.463663	0.076269	-0.851457	0.00119375	-1.89362	0.000321098	-0.483149	0.192011
KLTH0E11660g	YPL051W	-0.607471	0.0084026	-0.758287	0.00120264	-1.81541	0.000109087	-1.51518	1.93434e-06
KLTH0G08976g	YNL072W	0.251439	0.545235	-1.39675	0.00120301	1.10317	0.178131	0.803023	0.146838
KLTH0A06006g	YOR188W	-0.103857	0.698084	-0.874073	0.00120703	0.906933	0.0895189	0.34961	0.33266
KLTH0D05258g	YFL059W	-0.322732	0.24436	-0.902856	0.00121401	3.25021	9.93888e-09	1.30237	0.00100004
KLTH0G14696g	YER159C	-0.253806	0.192389	-0.636893	0.00122285	0.915273	0.0186262	0.20383	0.428003
KLTH0E12210g	YPL061W	0.148696	0.418376	-0.595793	0.00122556	-0.0411535	0.910826	0.128119	0.620371
KLTH0C01518g	YGR237C	0.688083	0.00830543	0.792194	0.00123082	0.943337	0.0569582	1.15975	4.74727e-05
KLTH0D15356g	YLR418C	-0.621614	0.00623457	-0.757153	0.00123202	3.07999	8.18166e-12	0.918382	0.00139183
KLTH0F08514g	YDR191W	0.0754335	0.655931	0.544861	0.00123419	-0.391404	0.248314	-0.120269	0.584975
KLTH0H10516g	YJL055W	-0.0582306	0.849603	-0.994817	0.00123967	4.41754	2.53314e-13	2.15054	7.09269e-08
KLTH0F17556g	YOR063W	-0.0939847	0.633844	-0.639558	0.00124351	1.47561	0.000199355	0.643822	0.021482
KLTH0D01034g	YOR360C	0.0677073	0.689079	0.547048	0.00125541	0.333375	0.324639	0.234395	0.318161
KLTH0B08624g	YHR181W	0.0610734	0.680508	0.477518	0.00125898	-1.30429	1.23038e-05	-0.591069	0.00273532
KLTH0B08756g	YGR258C	0.4393	0.0117517	0.556224	0.00126753	0.828834	0.0164234	0.853716	0.000130324
KLTH0B01276g	YLR043C	-0.52006	0.00970653	0.649061	0.00126849	-0.695291	0.083424	-0.867705	0.0022932
KLTH0G06490g	YDR284C	1.20614	9.97396e-12	0.56539	0.0012742	-1.9877	1.79577e-08	0.212293	0.385829
KLTH0G10516g	YIL090W	0.0238243	0.884083	-0.52917	0.00128612	0.984755	0.00255809	0.516202	0.0186543
KLTH0D02376g	YOL051W	0.249967	0.0978046	-0.486763	0.00128839	1.38751	4.21063e-06	0.943724	4.53715e-06
KLTH0C10736g	YOL010W	0.119576	0.554048	-0.652117	0.00129427	-0.550566	0.173285	-0.155707	0.583118
KLTH0C03608g	YMR285C	-0.232498	0.139574	-0.507434	0.00129852	0.420817	0.181277	-0.0220893	0.919059
KLTH0F09790g	YMR166C	0.0366647	0.823268	-0.528715	0.00131333	0.0540823	0.869141	0.0637058	0.779241
KLTH0H14718g	YHR070W	-0.196098	0.493156	-0.943119	0.00132496	4.21367	4.45908e-14	1.91073	1.09673e-07
KLTH0B00330g	YOL156W	0.849666	0.0178169	1.11212	0.0013643	-1.54379	0.0308422	0.0777707	0.856482
KLTH0F12782g	YHR177W	1.78007	0.00985964	-2.13056	0.00136661	0.601133	0.618926	2.08064	0.0502387
KLTH0A04884g	YIL070C	-0.187371	0.287446	-0.564974	0.00138158	0.849403	0.0159794	0.237331	0.330452
KLTH0G14784g	YDR083W	0.434336	0.0145471	-0.56798	0.00140847	-0.293955	0.407645	0.287359	0.247302
KLTH0C05258g	YBR062C	0.148708	0.479565	0.667059	0.00141203	-2.37073	3.09356e-08	-1.03666	0.000131851
KLTH0G00924g	YGL236C	0.0708322	0.718651	-0.629525	0.00141566	-0.0668326	0.865022	0.0374159	0.889854
KLTH0F02992g	YNL251C	-0.28423	0.131307	-0.602726	0.00141601	0.114106	0.761928	-0.227177	0.387794
KLTH0F01298g	YCL034W	-0.121667	0.544074	0.64165	0.0014293	0.0120994	0.975925	-0.115617	0.679775
KLTH0D03080g	YJL106W	-0.0660406	0.886977	1.40346	0.00143632	1.45588	0.110172	0.6619	0.154005
KLTH0D16874g	YML077W	0.14957	0.380789	0.543755	0.00144166	-1.54938	6.23772e-06	-0.62512	0.0072047
KLTH0G16632g	YDL004W	0.0615458	0.75684	-0.635297	0.0014513	-0.859108	0.0309691	-0.368008	0.19059
KLTH0F02420g	YNL268W	0.166243	0.435111	-0.680989	0.00145221	2.26369	1.48184e-07	1.29809	1.93307e-05
KLTH0D11902g	YPL174C	0.0517552	0.765361	0.550665	0.00146086	-0.20408	0.556412	-0.0502848	0.825918
KLTH0D08162g	YMR025W	-0.146654	0.5275	0.722413	0.00147054	1.09677	0.0164291	0.401732	0.119649
KLTH0D11814g	YOR255W	-0.162457	0.411307	0.626202	0.00147513	-0.219555	0.580175	-0.272234	0.279712
KLTH0F04598g	YKL173W	-0.0867774	0.664051	-0.639466	0.00147617	0.311724	0.435187	0.0690845	0.797237
KLTH0E01936g	YPR046W	-0.391614	0.472298	1.57399	0.00148242	4.64723	6.74498e-07	1.932	2.62804e-05
KLTH0F18040g	YKR088C	0.243084	0.108185	0.479561	0.00149158	-0.124248	0.681004	0.18096	0.370146
KLTH0F00770g	YDR529C	0.260731	0.380355	-0.950363	0.00151567	-2.19539	0.000259341	-0.836962	0.0478422
KLTH0B06116g	YNL156C	0.0463674	0.770609	0.504919	0.00151771	-0.170047	0.59292	-0.038656	0.859542
KLTH0F04136g	YCR028C-A	0.152442	0.373039	0.543537	0.00152525	-1.16876	0.000660737	-0.43194	0.0702145
KLTH0D11660g	YPL166W	0.304882	0.161764	0.686113	0.00153001	-1.64886	0.000170283	-0.519546	0.06729
KLTH0B01012r	---	-1.32099	0.0208358	-1.86993	0.00153116	-5.02483	2.13265e-05	-3.83341	3.14845e-06
KLTH0D12826g	YOR283W	0.0545167	0.727888	0.496902	0.00154576	-1.69079	8.16135e-08	-0.790879	0.000289034
KLTH0E01144g	YDL210W	0.288346	0.303501	0.858428	0.00157097	-1.08096	0.0559862	-0.252133	0.437889
KLTH0F06050g	YKR049C	0.0441391	0.785385	0.512038	0.00157288	-1.08189	0.000889785	-0.496808	0.0221376
KLTH0D07590g	YMR012W	-0.306503	0.0978456	-0.586482	0.00157623	-0.571286	0.122878	-0.592146	0.0235469
KLTH0D17468g	YJR138W	0.0273347	0.864003	0.503575	0.00158569	0.292921	0.358367	0.173795	0.414506
KLTH0G05896g	YHR058C	-0.379196	0.30353	-1.27029	0.00158571	2.76744	9.40551e-05	1.00452	0.0232218
KLTH0H00506g	YGR166W	0.2858	0.241307	-0.768219	0.00158906	-2.33014	1.79122e-06	-0.87927	0.0100259
KLTH0D09570g	---	-0.333812	0.538509	1.75366	0.00159037	-0.826424	0.446731	-0.747024	0.322271
KLTH0E09196g	YMR127C	-0.0151486	0.916231	-0.456313	0.00159086	-1.11384	0.000117503	-0.572069	0.00428575
KLTH0E14762g	YPR048W	-0.027539	0.848422	-0.455845	0.00159635	-0.80568	0.00526419	-0.430379	0.0318809
KLTH0F18150g	YOR080W	0.0932768	0.620901	0.591049	0.00159803	-0.101316	0.788071	0.0426186	0.858787
KLTH0E04092g	YMR236W	-0.237676	0.54325	-1.24955	0.00159989	3.12679	6.1395e-05	1.32572	0.0115137
KLTH0G15334g	---	0.142233	0.814174	1.81593	0.00160735	-2.35421	0.102965	-1.03487	0.068629
KLTH0H00770g	YHR164C	0.0387877	0.805706	0.493659	0.0016337	1.30404	3.12059e-05	0.690806	0.00056998
KLTH0E02244g	YDR260C	-1.043	0.252409	-2.97047	0.00163501	4.56202	0.00594809	1.23801	0.327519
KLTH0C07326g	YBR058C	-0.0791689	0.628154	0.514048	0.00163713	-0.0374166	0.908954	-0.0978772	0.649517
KLTH0F14850g	YPR149W	-0.176959	0.424496	-0.700586	0.00163763	2.91705	9.88049e-11	1.28156	4.61971e-05
KLTH0F08140g	YMR243C	0.210852	0.252435	-0.581126	0.00165005	0.533073	0.147467	0.477389	0.0594882
KLTH0D17754g	YJR132W	-0.050455	0.767998	-0.5396	0.00165075	-0.596515	0.0814648	-0.348713	0.146951
KLTH0G07810g	YJL034W	0.693411	0.00153814	0.688759	0.00165324	-0.309442	0.477763	0.538691	0.0809054
KLTH0D03894g	---	-0.0997437	0.759754	0.995252	0.00166225	0.480826	0.459063	0.140669	0.697433
KLTH0C04708g	YOL053W	0.259506	0.306879	0.793296	0.00166954	-1.32766	0.00932546	-0.404324	0.21867
KLTH0E08602g	YLR324W	0.206178	0.254586	0.569401	0.00168622	-0.273379	0.449947	0.0694886	0.781705
KLTH0H07546g	YDR074W	-0.264405	0.1721	0.609539	0.00169186	1.08974	0.00498014	0.280464	0.299771
KLTH0B07370g	YDL219W	0.130799	0.388776	0.47557	0.00169448	-1.01784	0.000826607	-0.37812	0.0624686
KLTH0G05808g	YJR095W	0.0275089	0.94102	-2.16658	0.00169923	3.80146	0.000632222	1.92824	0.0115409
KLTH0D17798g	YHR194W	0.260534	0.119402	0.523418	0.00170368	-0.404787	0.226069	0.0581401	0.793646
KLTH0F18810g	YNL304W	-0.445191	0.27859	-1.44454	0.00170791	4.19598	4.51411e-08	1.6528	0.0004703
KLTH0F16236g	YOR116C	-0.105632	0.578542	-0.598224	0.00170996	-0.171732	0.651584	-0.191498	0.473633
KLTH0A01870g	YBR023C	0.130252	0.435436	-0.524793	0.00171337	0.266149	0.425372	0.263326	0.255776
KLTH0F15642g	YDR377W	0.208325	0.339666	-0.686819	0.00171594	-1.2615	0.00395848	-0.422424	0.171313
KLTH0H10494g	YMR213W	-0.299206	0.519753	-1.50143	0.00173353	1.86713	0.0424601	0.63436	0.30093
KLTH0G15906g	YOL080C	0.080176	0.621657	-0.50919	0.00173634	-1.54991	1.95599e-06	-0.69478	0.00223869
KLTH0H13948g	YEL015W	0.21149	0.173092	-0.486768	0.00174772	0.951003	0.00216401	0.686992	0.00121066
KLTH0B00924g	YKL213C	0.265477	0.139319	0.562764	0.00174779	0.336848	0.347981	0.433901	0.0799902
KLTH0H00858g	YGR243W	-0.329055	0.362721	-1.14234	0.00177087	4.36107	3.08839e-09	1.85148	0.000195479
KLTH0C07018g	YER091C	0.476152	0.0856363	-0.870417	0.00177238	1.06954	0.0536862	1.01092	0.0104357
KLTH0G12518g	YDR140W	-0.151831	0.491528	-0.692644	0.00178919	-1.98896	7.69392e-06	-1.14631	0.000220701
KLTH0G07370g	YJL044C	-0.0753621	0.646183	0.510922	0.00179056	0.5252	0.109129	0.187238	0.373402
KLTH0D07810g	YMR014W	0.00633445	0.969706	-0.519869	0.00179149	-1.30276	9.27945e-05	-0.645047	0.00581825
KLTH0F05808g	YKR051W	0.136165	0.447447	0.557308	0.00180403	-0.692406	0.053894	-0.210038	0.371193
KLTH0E11440g	YDR254W	-0.494755	0.0281647	-0.709534	0.00180483	-1.24821	0.00601399	-1.11886	0.000322252
KLTH0H10142g	---	0.87945	9.41875e-06	0.614672	0.0018379	1.65227	2.90211e-05	1.70559	3.77882e-10
KLTH0G10978g	YDL120W	0.085089	0.816311	-1.18643	0.00185269	1.41577	0.0520977	0.792972	0.0969251
KLTH0E11814g	---	-0.815129	0.0125259	1.00417	0.00185871	3.20348	2.86826e-07	0.786612	0.0142269
KLTH0F16412g	YDR361C	0.021335	0.903952	-0.551106	0.00186374	-0.473857	0.180247	-0.215593	0.383245
KLTH0E08756g	YLR328W	-0.252711	0.176191	-0.584452	0.00186706	1.32964	0.000373279	0.412107	0.102038
KLTH0D07216g	YKL034W	-0.0162504	0.930859	0.582769	0.00187761	0.374511	0.317479	0.171005	0.497596
KLTH0E09746g	YOR114W	0.0540047	0.786974	0.619325	0.00188187	-1.98067	1.08425e-06	-0.936328	0.00030792
KLTH0B05324g	YNL124W	0.00954476	0.958493	-0.571765	0.00190329	0.16303	0.656777	0.0910599	0.716531
KLTH0G18942g	YLR069C	-0.104608	0.561396	-0.560656	0.00190759	-0.570301	0.113646	-0.389759	0.124645
KLTH0G16478g	YBL001C	0.329334	0.203797	0.80804	0.00191646	-1.84015	0.000420879	-0.59074	0.105213
KLTH0H10032g	YJL073W	0.354038	0.015114	0.451413	0.00191765	-0.429331	0.140315	0.139373	0.480242
KLTH0A02090g	YFR003C	0.198198	0.219442	0.49889	0.00192143	-0.634288	0.0496005	-0.118946	0.576516
KLTH0B03542g	YLL014W	0.125487	0.415837	0.478409	0.00192265	-2.04152	4.99562e-11	-0.895271	2.34922e-05
KLTH0F13596g	YOL026C	0.0718153	0.62996	0.462019	0.00192404	-1.05633	0.000412761	-0.456352	0.0230502
KLTH0E08030g	YAR008W	-0.180552	0.347218	-0.600696	0.0019378	1.13348	0.00309917	0.386186	0.128909
KLTH0D13244g	YGR058W	-0.51993	0.0589484	-0.878147	0.00194041	1.84538	0.000765581	0.402761	0.255836
KLTH0F09108g	YDR172W	-0.0271841	0.897322	-0.655379	0.00194228	0.224507	0.594143	0.0850692	0.774535
KLTH0G06600g	YHR042W	0.499781	0.0298526	0.714681	0.00194418	-0.118315	0.796619	0.440623	0.172914
KLTH0E10582g	YDR234W	0.04805	0.801114	-0.592943	0.00194488	-0.0425407	0.911211	0.0267797	0.920662
KLTH0H02002g	YDL142C	0.00748356	0.966573	-0.553591	0.00195083	-0.405831	0.254995	-0.195432	0.42182
KLTH0B01144g	YGR210C	-0.288459	0.437019	-1.16088	0.00196392	4.46355	3.39925e-09	1.94332	0.000141708
KLTH0E00308g	---	0.080848	0.590677	-0.46555	0.00197259	-1.34723	7.78785e-06	-0.592766	0.00480215
KLTH0G15422g	YOR175C	0.286602	0.0966459	0.534339	0.00197259	0.568218	0.0994361	0.570711	0.0168053
KLTH0F16522g	YDR354W	0.00683335	0.972215	-0.631946	0.00197451	2.79037	2.38189e-12	1.40202	6.51753e-08
KLTH0E09680g	YOL151W	-0.851661	0.000194256	0.70545	0.00198106	1.25124	0.00603793	-0.226042	0.47814
KLTH0F05500g	YJL143W	-0.492049	0.0110882	-0.604511	0.00199318	3.16671	3.82682e-16	1.09131	2.13843e-05
KLTH0H15400g	YOR313C	0.302977	0.516624	-1.3477	0.00202866	-3.88756	7.11007e-06	-1.6408	0.0153968
KLTH0D06644g	YHR002W	-0.323462	0.0326355	-0.468989	0.00203052	-0.846143	0.00536147	-0.746534	0.000355571
KLTH0C03344g	YEL040W	-0.206965	0.367359	-0.711327	0.00203673	-1.54406	0.000821799	-0.978997	0.00278587
KLTH0G07018g	YHR028C	0.365899	0.0267135	0.509439	0.00203761	-0.156221	0.635757	0.287789	0.205344
KLTH0E13486g	YBR176W	0.04819	0.813611	0.621616	0.00206104	-0.0838236	0.837484	0.00627822	0.979859
KLTH0H13310g	YOL019W	0.27369	0.0789978	0.480085	0.00206514	-0.213847	0.492245	0.166766	0.435313
KLTH0D05434g	YMR088C	0.317033	0.106149	0.599679	0.00207795	-1.01233	0.0100314	-0.189131	0.456825
KLTH0E01276g	YKR090W	-0.171984	0.292373	-0.504302	0.00209003	0.380512	0.244203	0.018272	0.934885
KLTH0A04004g	YER052C	0.161168	0.412501	-0.605889	0.00213067	-0.425932	0.278938	-0.0517982	0.851776
KLTH0G12870g	YLR107W	0.450657	0.00211788	0.448273	0.00213268	-0.705341	0.016032	0.0979861	0.615595
KLTH0B01650g	YGR199W	0.000501902	0.997349	-0.450946	0.00214331	-0.839906	0.00424741	-0.419451	0.0397469
KLTH0F19470g	YNL323W	-0.173169	0.365286	-0.590046	0.00214714	3.22124	6.10734e-17	1.43745	2.88801e-08
KLTH0D08756g	YKL063C	-0.0570222	0.71743	0.483965	0.00215327	-0.671812	0.0332119	-0.392928	0.0702484
KLTH0G18436g	---	-0.0239879	0.978295	-2.92416	0.00215487	2.54805	0.149262	1.25004	0.369616
KLTH0A02882g	YFL016C	-1.18453	0.00498168	-1.46785	0.00215929	5.75023	1.88714e-12	1.69058	0.00078461
KLTH0F12540g	YPL260W	-0.0328151	0.840436	-0.500829	0.0021644	0.899544	0.00584447	0.416957	0.0668073
KLTH0H04510g	YPL196W	0.702522	0.00421747	0.743796	0.00216619	-0.684811	0.160804	0.360116	0.255019
KLTH0B07920g	YDL233W	-0.0359672	0.817337	-0.479192	0.00217025	0.781712	0.0118994	0.354889	0.0896401
KLTH0F04796g	YJL094C	0.275362	0.185992	0.636912	0.00217776	-0.45415	0.275193	0.0482864	0.862092
KLTH0C05588g	YBL101C	0.0809425	0.586126	0.454566	0.0021864	0.596887	0.0443242	0.379386	0.0538139
KLTH0G16236g	YNL030W	-0.0591401	0.794997	0.700278	0.00219764	-1.60957	0.000441771	-0.863926	0.00765032
KLTH0D17622g	YJR135C	0.355823	0.0877576	0.635518	0.00220842	-2.22715	1.14272e-07	-0.757752	0.00649048
KLTH0G17050g	YGL162W	-1.50348	0.00101403	-1.95355	0.00221691	5.92236	3.17199e-12	1.4577	0.00405828
KLTH0E01386g	YJR107W	0.571719	0.0126307	0.677197	0.00221914	-0.019816	0.964363	0.561811	0.0367556
KLTH0B03234g	YLL006W	0.139357	0.45546	0.567424	0.00222959	-0.551228	0.140568	-0.136257	0.57011
KLTH0H04202g	YGL068W	-0.304791	0.110326	-0.584836	0.00223782	0.815023	0.0328757	0.102721	0.700277
KLTH0E13904g	---	-0.00200991	0.993094	1.69094	0.00223818	0.893825	0.458996	0.444903	0.42348
KLTH0G14608g	YDR089W	-0.0828325	0.581056	-0.459691	0.00223822	-0.177704	0.553972	-0.171685	0.411104
KLTH0H11396g	YOL016C	0.330527	0.0300693	0.465208	0.00225457	-0.257759	0.397169	0.201647	0.333326
KLTH0D15422g	YKL191W	0.0715737	0.716908	-0.603502	0.00227092	-1.05612	0.00753677	-0.456488	0.0974904
KLTH0D17952g	YML081C-A	0.331118	0.193014	-0.779556	0.00228662	-1.98313	0.000110554	-0.660448	0.067261
KLTH0D05214g	YMR097C	-0.101389	0.731247	-0.915782	0.00231818	2.10817	0.000272315	0.952697	0.0114309
KLTH0G00748g	YGL243W	0.220711	0.204235	0.525563	0.00232507	-1.19847	0.000602868	-0.378522	0.0914401
KLTH0F10472g	YBR111C	-0.0434811	0.810491	0.553269	0.00233315	-0.238019	0.511669	-0.162491	0.519604
KLTH0C04158g	YML106W	0.0155889	0.939195	-0.624437	0.00235642	2.25811	4.78839e-08	1.14465	7.89673e-05
KLTH0D12166g	YOR267C	0.38311	0.0624452	-0.626272	0.00236922	1.68427	4.47408e-05	1.22525	2.26434e-05
KLTH0A04950g	YER078C	-0.0483947	0.797513	-0.575493	0.00238751	0.218182	0.562895	0.0606962	0.812454
KLTH0G06578g	YDR288W	0.472709	0.023468	0.628062	0.00239676	-1.52783	0.000261553	-0.291207	0.283624
KLTH0D05632g	YKL099C	-0.209115	0.339125	-0.670389	0.00240474	2.80556	1.28272e-10	1.19367	3.58178e-05
KLTH0B00154g	YBR132C	1.28128	9.66263e-14	0.517017	0.00240691	-3.72554	6.07224e-27	-0.581487	0.0136683
KLTH0B08118g	YNL220W	0.0296329	0.88244	-0.608548	0.00247847	0.760441	0.0581356	0.409853	0.147546
KLTH0F08536g	YDR190C	0.260312	0.104099	-0.485195	0.00248445	1.1224	0.000463186	0.821513	0.000224086
KLTH0C09790g	YDR486C	0.13479	0.456234	0.545208	0.00249102	-0.0213882	0.952777	0.124095	0.600215
KLTH0G11792g	YLR137W	0.251438	0.247814	0.648828	0.00249348	-1.41499	0.00127678	-0.456055	0.0923962
KLTH0F19514g	YOL141W	-0.120209	0.618244	-0.741144	0.00249506	1.53199	0.00133115	0.645784	0.0376253
KLTH0F18524g	YPR163C	-0.00978192	0.961536	-0.615485	0.00249701	0.040109	0.921239	0.0102726	0.971362
KLTH0D07238g	YKL035W	-0.109151	0.598564	0.629142	0.00249907	-0.644611	0.120374	-0.431457	0.140545
KLTH0C02134g	YLR047C	-0.565655	0.0103045	-0.668506	0.00250319	-0.422593	0.33782	-0.776952	0.0114966
KLTH0E09108g	YMR124W	-0.0821424	0.66218	0.569269	0.00251202	0.407805	0.278227	0.12176	0.637577
KLTH0G18744g	YFL036W	-0.147534	0.400488	-0.531628	0.00252274	0.158966	0.65068	-0.0680516	0.77848
KLTH0F17622g	YKR076W	-0.25423	0.209036	-0.614137	0.00253465	2.32757	9.99108e-09	0.909557	0.000917535
KLTH0G01210g	YGL227W	-0.0692855	0.74112	0.634541	0.00254081	-0.818539	0.0513123	-0.478555	0.0993612
KLTH0E04070g	YOR299W	-0.777739	0.00624583	-0.895233	0.0025421	4.29912	2.15048e-14	1.37182	0.000111379
KLTH0E03432g	YGR070W	0.151668	0.668213	1.02766	0.00257268	-0.718341	0.315169	-0.207502	0.599708
KLTH0A04026g	YNL111C	0.0656074	0.740136	-0.599233	0.00258125	0.27408	0.487871	0.202647	0.446447
KLTH0D07986g	YMR022W	-0.0263421	0.860924	0.452568	0.00258668	-0.325969	0.278752	-0.189327	0.345807
KLTH0F18348g	YJR123W	0.0533401	0.792513	-0.612766	0.00260574	0.33625	0.40716	0.221465	0.440054
KLTH0B07568g	YDL225W	-0.0224819	0.877788	-0.440876	0.00260878	1.09928	0.000169617	0.527159	0.00834608
KLTH0F18700g	YPR169W	-0.0870888	0.578807	-0.473083	0.00261533	-0.558803	0.0751558	-0.366491	0.0948247
KLTH0F10384g	YBR115C	-0.147881	0.421662	-0.555491	0.0026175	2.54489	7.12366e-12	1.12456	9.76843e-06
KLTH0G18634g	YLR060W	-0.00962483	0.95912	-0.566744	0.00262737	-0.71157	0.0585047	-0.36541	0.168563
KLTH0F07084g	YDR312W	0.0539405	0.746606	-0.502566	0.00266005	-0.355545	0.287008	-0.123832	0.596528
KLTH0A01320g	YNL298W	0.0112507	0.943895	-0.481258	0.00266278	0.0914521	0.77487	0.0569768	0.798517
KLTH0F06732g	YOL055C	-0.605283	0.0103757	0.710361	0.00266438	0.608625	0.196353	-0.30097	0.364836
KLTH0G08206g	YOR089C	-0.0231262	0.879853	0.45983	0.00266655	-0.0327552	0.914762	-0.0395038	0.849665
KLTH0D06424g	YKR004C	0.0872342	0.596501	0.493536	0.00267194	-0.783276	0.0177729	-0.304404	0.16144
KLTH0D04862g	YMR100W	-0.157225	0.287834	0.444071	0.00267782	-0.805437	0.00664227	-0.559944	0.00491035
KLTH0B09548g	YMR312W	-0.230903	0.246854	-0.602818	0.00267985	-0.973502	0.0152348	-0.717654	0.00844362
KLTH0C03102g	YOR059C	0.210675	0.361029	0.687425	0.0026897	0.995742	0.0298525	0.708546	0.0167112
KLTH0E14652g	YBL036C	-0.0416578	0.805029	0.507025	0.00269008	-0.642589	0.0571625	-0.362952	0.118214
KLTH0F14872g	YGR132C	-0.285278	0.11964	-0.55218	0.00269799	2.43262	4.09978e-11	0.931031	0.000191006
KLTH0B07744g	YDL229W	-0.300824	0.152483	-0.632695	0.00269808	2.21063	1.98937e-07	0.804491	0.00708199
KLTH0D04532g	YMR108W	0.414572	0.032191	-0.581435	0.00270363	0.520822	0.178026	0.674983	0.013607
KLTH0B01562g	YGR203W	-1.5517	6.62841e-05	1.19191	0.00271675	5.34797	5.15471e-13	1.12228	0.00373368
KLTH0F17424g	YKR074W	-0.0223128	0.903384	0.549561	0.00272552	-1.91887	2.03077e-07	-0.981747	8.96879e-05
KLTH0C01980g	YHR147C	-0.335573	0.0830016	-0.581518	0.00276902	0.749337	0.0530152	0.0390957	0.882736
KLTH0D05764g	YMR081C	-0.0352045	0.890977	0.761575	0.00279317	1.44517	0.00458024	0.68738	0.0277601
KLTH0D09680g	YOR201C	-0.152578	0.385567	-0.527268	0.00280163	-0.329614	0.34917	-0.317385	0.190541
KLTH0F04400g	YJL173C	-0.153123	0.388719	0.529313	0.00283848	0.804165	0.0234408	0.24896	0.279939
KLTH0E11572g	YPL048W	-0.0158444	0.93252	0.56007	0.0028385	0.585425	0.118082	0.276868	0.288807
KLTH0D00836g	YOR367W	0.171223	0.326142	0.518166	0.00285405	-0.829812	0.0175927	-0.243684	0.287324
KLTH0D12122g	YOR265W	0.0989466	0.505592	0.442064	0.0028577	-0.255309	0.390479	-0.0287078	0.883267
KLTH0B07062g	YLR071C	-0.245302	0.276397	-0.674872	0.00288038	-1.16654	0.00995141	-0.828574	0.00828991
KLTH0G02772g	YDR398W	-0.0456417	0.832788	-0.645477	0.00291614	0.950737	0.0280624	0.429727	0.154897
KLTH0E02046g	YPR045C	-0.212454	0.227222	-0.527552	0.00291689	-0.398788	0.259003	-0.411848	0.0825356
KLTH0G05214g	YDR466W	-0.294462	0.283489	-0.840887	0.00291692	2.52556	2.93888e-06	0.968319	0.0050488
KLTH0E16808g	YNL125C	0.188658	0.335752	-0.584274	0.0029272	-0.309942	0.428952	0.0336871	0.901287
KLTH0H04598g	YPL193W	-0.101871	0.606845	-0.591076	0.00295301	-1.5523	9.70931e-05	-0.878023	0.00141958
KLTH0G16346g	YBR004C	-0.0874202	0.557764	-0.444036	0.00295895	-1.32058	1.02147e-05	-0.74771	0.000357301
KLTH0C00330g	YLL055W	-0.595112	0.00625161	-0.645872	0.00301988	-2.04692	2.97726e-06	-1.61857	2.58448e-07
KLTH0H08382g	YER134C	-0.00274026	0.987765	0.524858	0.00303609	-1.50366	2.31947e-05	-0.754568	0.00203116
KLTH0H07304g	YER154W	0.0646019	0.7083	-0.51276	0.00303699	-0.600546	0.0822054	-0.235671	0.330033
KLTH0E14366g	YBR084W	-0.175582	0.391739	-0.609079	0.00305488	0.723368	0.0779131	0.186102	0.516725
KLTH0H13332g	YFR011C	0.264516	0.19201	-0.601893	0.00305913	-1.90919	2.92781e-06	-0.69008	0.0164529
KLTH0E01210g	YIL143C	-0.1629	0.255791	-0.42567	0.00307219	0.200454	0.484639	-0.0626725	0.748852
KLTH0E07106g	YLR312C	0.550342	0.00663851	0.593481	0.00307328	-0.160175	0.690726	0.470255	0.0708977
KLTH0G06116g	YDR296W	-0.243479	0.177039	-0.536445	0.0030737	1.29431	0.000334148	0.403675	0.0980213
KLTH0B06094g	YHR132W-A	-0.00622681	0.965758	0.426959	0.00313618	-1.00329	0.00054631	-0.507871	0.00908613
KLTH0E07348g	YGL026C	0.297181	0.257655	-0.779288	0.00314003	-1.1697	0.0262628	-0.287669	0.438322
KLTH0G17842g	YGR030C	-0.087971	0.775719	-0.923918	0.00314745	-0.492423	0.427524	-0.334182	0.426595
KLTH0C00616g	YKL021C	-0.0983032	0.598857	-0.552999	0.00316115	-0.699994	0.0613973	-0.4483	0.0870521
KLTH0C11132g	YML001W	0.301101	0.0682083	0.487559	0.00316724	-0.193839	0.556876	0.204182	0.371503
KLTH0G05544g	YOR021C	-0.146996	0.437138	-0.559788	0.00317417	0.126938	0.737312	-0.083527	0.749611
KLTH0F17336g	YOR056C	-0.0319182	0.891905	-0.694576	0.00318853	1.23634	0.00854618	0.58625	0.0723507
KLTH0C03938g	YMR276W	-0.382386	0.163438	-0.815831	0.00318974	3.67876	3.32257e-11	1.45699	8.99124e-05
KLTH0D17248g	YJR145C	-0.0906026	0.657137	-0.603499	0.00321695	-0.781243	0.0560121	-0.481224	0.0961846
KLTH0F10120g	YDL099W	0.186546	0.281995	0.511255	0.00322932	-0.404172	0.243846	-0.0155401	0.94825
KLTH0H09834g	YKR013W	-0.875	0.0147229	-1.07889	0.0032312	6.43139	3.38176e-18	2.3407	1.09928e-06
KLTH0F17116g	YOR048C	-0.0584647	0.743604	-0.526826	0.00330115	2.152	1.83088e-09	1.01753	2.65225e-05
KLTH0C02618g	YKL201C	0.384538	0.0231599	0.497265	0.00332007	0.18999	0.574285	0.479533	0.0401775
KLTH0D13706g	YDL051W	-0.309337	0.146027	-0.626241	0.00333445	-0.757103	0.0753903	-0.687889	0.0222821
KLTH0G01782g	YER030W	0.0510003	0.742152	0.455002	0.0033356	-0.288478	0.352304	-0.0932388	0.65742
KLTH0D18128g	YJR126C	0.26994	0.10086	0.48122	0.00339374	-0.494175	0.133028	0.0228531	0.917809
KLTH0E03146g	YGR260W	0.732748	0.000356865	0.598152	0.00339618	-1.74633	2.12984e-05	-0.140417	0.611483
KLTH0G09174g	YIL127C	0.238172	0.134388	-0.465667	0.00344478	-1.42518	7.90962e-06	-0.474418	0.0337264
KLTH0D12012g	YOR260W	-0.147196	0.383659	-0.494421	0.00349548	-1.09318	0.00125011	-0.693789	0.00363032
KLTH0C05324g	YPR034W	-0.0186576	0.928455	-0.606998	0.00350943	1.59469	0.000116018	0.778687	0.00546648
KLTH0D13530g	YLR369W	0.321469	0.041055	0.458606	0.00351031	-0.201894	0.520605	0.220522	0.299494
KLTH0A01122g	YOL121C	-0.100229	0.670545	-0.690616	0.00352297	0.733947	0.119786	0.266744	0.423089
KLTH0G04158g	YML014W	-0.150667	0.450636	-0.585413	0.00354897	-0.536821	0.180171	-0.419078	0.12455
KLTH0F07766g	YPR036W	0.264983	0.160302	0.551243	0.00355519	0.563453	0.135494	0.54671	0.0387989
KLTH0H02618g	YMR193W	-0.280822	0.183922	-0.618229	0.00356952	2.46084	7.35902e-09	0.9496	0.00106143
KLTH0D01628g	YOR341W	-0.480884	0.0983587	-0.850787	0.00360392	0.933113	0.108756	-0.0143272	0.972076
KLTH0B01584g	YGR202C	-0.192471	0.521567	-0.8849	0.00362537	4.78639	1.5145e-15	2.20072	2.92387e-08
KLTH0H08756g	YPR017C	-0.417937	0.190785	-0.96312	0.00367159	0.923909	0.148587	0.0440176	0.91447
KLTH0F16852g	YOR039W	-0.118268	0.445187	-0.451587	0.00370556	0.56769	0.0667483	0.165577	0.426461
KLTH0D04312g	YMR118C	-0.412661	0.258848	-1.07825	0.00370607	6.28533	4.97405e-17	2.73001	3.94486e-08
KLTH0D03784g	YGR162W	-0.322824	0.174991	-0.693038	0.00371207	1.41027	0.00315654	0.382312	0.253855
KLTH0D17710g	YJR133W	0.124149	0.468215	-0.497215	0.00372514	-0.834434	0.0148843	-0.293068	0.221646
KLTH0E05522g	---	0.212743	0.331919	0.623774	0.00375047	-0.359535	0.411648	0.0329753	0.900681
KLTH0E02728g	YDR346C	0.672396	0.0010386	0.593475	0.00375717	0.983797	0.0162058	1.16429	5.87332e-05
KLTH0C06446g	YER106W	-1.47891	0.0375993	2.10624	0.00378113	-3.14562	0.0542048	-3.05172	5.25712e-05
KLTH0D12320g	YOR273C	-0.392053	0.0180922	-0.480566	0.00381107	0.13078	0.69325	-0.326663	0.156897
KLTH0C03322g	YJR049C	0.246546	0.0954964	0.426598	0.00381218	0.468637	0.112141	0.480865	0.0141596
KLTH0B08008g	YNL217W	0.0717954	0.784002	-0.76492	0.00383256	1.5049	0.00403833	0.824246	0.0193893
KLTH0F08646g	YDR186C	0.31976	0.0953863	0.55397	0.00385401	1.26309	0.000991531	0.951304	0.000285429
KLTH0D05082g	YKL116C	-0.186645	0.289624	-0.512101	0.00391	1.50947	1.76815e-05	0.56809	0.0150946
KLTH0F00946g	YDR523C	-0.552183	0.00971714	-0.623284	0.00392781	0.278422	0.516396	-0.412972	0.148049
KLTH0C04334g	YMR266W	-0.159293	0.312196	-0.455284	0.00394223	0.245418	0.436299	-0.0365836	0.866909
KLTH0G08360g	YOR086C	0.0257183	0.880393	0.492885	0.00398846	0.242282	0.478455	0.14686	0.535477
KLTH0A02200g	YPL002C	0.328181	0.0581286	0.496253	0.00399208	-1.06435	0.00215628	-0.203991	0.372693
KLTH0G04026g	YGL117W	1.47595	0.00145552	-1.32833	0.00403268	-4.82255	4.06318e-07	-0.935328	0.153044
KLTH0G11484g	YLR146C	-0.233096	0.217278	-0.547066	0.00404372	-0.164118	0.664849	-0.315155	0.215829
KLTH0D03146g	YPL054W	0.267007	0.133906	0.506605	0.00407435	-0.596688	0.0939573	-0.0313371	0.889707
KLTH0C03718g	YMR282C	-0.0645321	0.670445	-0.436187	0.00408811	-1.39688	4.46553e-06	-0.762975	0.000353288
KLTH0G12760g	YLR110C	-0.157304	0.440178	-0.586748	0.00410308	2.11136	2.96408e-07	0.898376	0.00196894
KLTH0F18062g	YKR009C	-0.66113	0.0124207	0.75902	0.00410934	3.99288	8.62006e-14	1.33531	0.000115683
KLTH0E02486g	YDR266C	-0.102473	0.557252	-0.501767	0.00414963	0.366573	0.293822	0.0808138	0.736941
KLTH0A01056g	YPR171W	-0.0744596	0.721551	-0.604817	0.00417347	1.8847	5.0201e-06	0.867889	0.001262
KLTH0D16786g	YML075C	-0.00840247	0.967836	0.599804	0.00417556	1.67319	6.74239e-05	0.828194	0.0043007
KLTH0H00946g	YGR247W	-0.120879	0.457602	0.464865	0.00422378	-0.214018	0.511605	-0.227888	0.285773
KLTH0D11352g	YPL158C	-0.320225	0.056712	0.480435	0.00422793	1.44731	1.61983e-05	0.403428	0.0634072
KLTH0H01760g	YDL149W	0.222447	0.214475	0.510891	0.00422912	-0.630023	0.0789302	-0.0925645	0.696125
KLTH0E13750g	YPL108W	0.0727361	0.724834	0.588726	0.00424369	-1.42433	0.000637299	-0.639427	0.0174195
KLTH0D07084g	YHL008C	-0.550495	0.00169435	-0.501709	0.00428748	0.430078	0.219799	-0.335456	0.165609
KLTH0C11880g	YER057C	0.185556	0.449093	0.696618	0.00429341	-2.68801	7.28119e-08	-1.15845	0.000294311
KLTH0D16588g	YJR090C	-0.0952449	0.542016	0.445533	0.00429527	1.21124	0.000103417	0.510377	0.0127475
KLTH0F02574g	YNL264C	0.2694	0.144793	0.524653	0.00429688	-1.30215	0.000447769	-0.381677	0.114839
KLTH0A04972g	YIL072W	0.214936	0.553518	1.01425	0.00430029	-2.72064	0.000354083	-1.14538	0.0070224
KLTH0A03102g	YFL022C	-0.119001	0.563672	-0.590133	0.00431266	-0.440322	0.285584	-0.339162	0.24397
KLTH0E12408g	YBR201W	0.382136	0.399626	-1.37071	0.00431324	2.27116	0.00869261	1.51771	0.0079367
KLTH0E02794g	---	1.08469	0.186859	-2.0823	0.00432458	-2.52457	0.0948811	-0.177589	0.879467
KLTH0E03520g	YHR086W	0.178075	0.300805	0.491554	0.00434816	-0.49632	0.149429	-0.0700855	0.770052
KLTH0A02134g	YFR001W	0.157196	0.328499	-0.459272	0.00435876	-0.191796	0.551011	0.0612977	0.784202
KLTH0G00946g	YGL234W	0.0295802	0.88367	-0.578127	0.00435904	-0.152341	0.706345	-0.0465905	0.870161
KLTH0B07480g	YDL222C	-0.176058	0.724495	1.36464	0.00436387	1.49751	0.126357	0.572698	0.276863
KLTH0G18964g	YFL041W	-0.121895	0.474029	-0.486085	0.00438146	-0.492691	0.148163	-0.368241	0.122774
KLTH0E13860g	YPL109C	0.12506	0.438871	0.457442	0.00440284	0.368433	0.252508	0.309277	0.135731
KLTH0B03564g	YGR187C	-0.05349	0.748242	-0.475402	0.00441938	-1.68977	4.6469e-07	-0.898374	0.000144941
KLTH0E05676g	YLL043W	0.0606681	0.74944	-0.542882	0.00446887	0.990032	0.00901378	0.555684	0.0291731
KLTH0B09460g	YMR300C	-0.123577	0.505581	-0.528711	0.00449314	-0.982262	0.00828455	-0.614709	0.01929
KLTH0H08448g	YLL024C	-0.291241	0.154712	-0.582112	0.00454965	2.9957	7.40354e-13	1.20661	3.80571e-05
KLTH0F15576g	YDR379C-A	-0.399124	0.068041	0.619614	0.00455308	-1.4682	0.00103658	-1.13322	4.14364e-05
KLTH0D06666g	YKL027W	-0.183227	0.223337	-0.427443	0.00456574	-1.16956	0.000106237	-0.768005	0.000278653
KLTH0B06930g	YNL177C	-0.281437	0.166053	-0.577574	0.00460313	1.7665	1.48579e-05	0.601814	0.0315066
KLTH0A01210g	YOL117W	-1.80989	9.30606e-05	1.35488	0.00461416	8.02477	1.20646e-22	2.2025	1.89984e-06
KLTH0H09548g	YJL087C	0.331219	0.027845	-0.426485	0.00461968	-0.266572	0.375334	0.197933	0.33765
KLTH0G09658g	YNL055C	0.00448436	0.983883	-0.63658	0.00471376	4.87198	3.38059e-25	2.44048	1.05602e-13
KLTH0H08316g	YBL016W	-0.425504	0.330161	-1.39354	0.00471794	3.25901	7.53064e-05	1.204	0.0175089
KLTH0A00902g	YPR176C	0.102987	0.572468	-0.517875	0.00472807	0.494173	0.174366	0.350074	0.14936
KLTH0B08558g	YHR176W	0.40844	0.020071	0.492437	0.00474798	0.396034	0.256925	0.606457	0.00791345
KLTH0E16566g	YHR112C	0.264527	0.142349	0.509278	0.00475087	-1.34745	0.000194976	-0.409198	0.0993167
KLTH0G15466g	YLR271W	-0.39758	0.285118	0.99567	0.0047728	1.25228	0.0856828	0.228561	0.490098
KLTH0D11000g	YPL149W	0.114377	0.477486	0.453108	0.00478539	-1.05286	0.00112357	-0.412055	0.0536216
KLTH0E10098g	YLR223C	0.49843	0.0199567	0.603442	0.00485644	0.984527	0.0214681	0.990693	0.000910238
KLTH0G14344g	YER165W	-0.118478	0.564924	-0.581525	0.00486173	-0.35839	0.384114	-0.297673	0.30638
KLTH0H16148g	YML054C	0.363432	0.242452	0.880575	0.00487555	1.03486	0.0964955	0.880863	0.0454406
KLTH0G06182g	YDR294C	-0.129133	0.38037	-0.415376	0.00487673	0.193008	0.512196	-0.0326288	0.871606
KLTH0C07238g	YBR060C	-0.344867	0.064997	-0.534458	0.0048845	1.53343	3.79822e-05	0.421848	0.0797767
KLTH0D14586g	YLR397C	0.18989	0.332864	-0.552314	0.00494215	0.272838	0.486178	0.326309	0.227537
KLTH0D12716g	YMR221C	-0.216488	0.157516	-0.431992	0.00495064	0.289586	0.344762	-0.0716949	0.730712
KLTH0E14784g	YPR049C	0.0181645	0.910051	0.452169	0.00495135	-0.8628	0.00747431	-0.413235	0.058244
KLTH0G10868g	YJL094C	0.832132	4.52005e-05	0.569594	0.00496278	0.0185479	0.963747	0.841406	0.00220656
KLTH0F15048g	YOR136W	-0.110942	0.603252	-0.600649	0.00504042	-0.0744277	0.861585	-0.148156	0.623146
KLTH0D11550g	YPL164C	-0.208414	0.314126	0.577879	0.0050496	-0.555989	0.183208	-0.486409	0.0611376
KLTH0G01672g	YGL212W	0.0562073	0.717975	0.435401	0.0050874	-0.607247	0.0514808	-0.247416	0.233101
KLTH0D07062g	YMR076C	0.0793797	0.587114	0.408927	0.00509956	-0.328582	0.261272	-0.0849112	0.66441
KLTH0G15510g	YLR268W	-0.0369826	0.893814	-0.776936	0.00510459	3.70254	7.8111e-12	1.81429	3.23159e-07
KLTH0E15312g	YPR063C	-0.0663648	0.719818	0.517485	0.00511328	1.17895	0.0014257	0.523111	0.0314066
KLTH0G07458g	YKL149C	0.0595789	0.767656	-0.566742	0.00511597	-0.369361	0.359923	-0.125101	0.645775
KLTH0G03894g	YDR425W	0.164991	0.281347	0.428359	0.00511836	-0.070052	0.818969	0.129965	0.529252
KLTH0B09482g	YMR301C	0.0302221	0.838892	-0.416203	0.00515996	-0.693521	0.0197469	-0.316538	0.125037
KLTH0B01166g	YPL265W	0.932285	9.81701e-07	0.529669	0.0051616	0.447265	0.237031	1.15592	1.14999e-05
KLTH0C06820g	YBL061C	0.114262	0.480495	-0.453493	0.00520778	1.88107	7.04128e-09	1.0548	2.14186e-06
KLTH0D03498g	YJL092W	0.175577	0.256146	-0.432345	0.00523052	0.34642	0.262085	0.348787	0.099892
KLTH0B08030g	YDL235C	-0.332327	0.0801715	-0.533657	0.00528172	-0.0498971	0.895661	-0.357275	0.163453
KLTH0B04400g	YKL077W	-0.00147299	0.992379	-0.433448	0.00531157	-0.911583	0.00338134	-0.457264	0.0356145
KLTH0H04048g	---	0.171266	0.296153	0.455983	0.00532727	-0.946947	0.00395116	-0.302208	0.168818
KLTH0F06996g	YJR045C	-0.952867	0.000323591	-0.736071	0.00534904	4.58006	6.94689e-17	1.33716	0.000337808
KLTH0F10934g	YGR081C	-0.218941	0.367548	-0.679169	0.00535239	-1.59102	0.00111961	-1.01445	0.00313127
KLTH0H14036g	YEL018W	-0.45521	0.109792	-0.826142	0.00536186	1.27808	0.0243818	0.183831	0.606133
KLTH0C02574g	YJR061W	-0.954714	5.44713e-05	-0.677608	0.00544143	1.97745	3.02351e-05	0.0340106	0.910594
KLTH0H10208g	YJL070C	0.166393	0.29031	0.435984	0.00546272	0.267624	0.394229	0.300205	0.148517
KLTH0F17226g	YKR069W	-0.482794	0.0115689	-0.534809	0.00548213	0.721609	0.059445	-0.12199	0.634913
KLTH0G03806g	YML008C	0.441007	0.0340321	0.577519	0.00553417	3.2677	1.29418e-14	2.07486	3.56929e-12
KLTH0D03652g	YLR303W	-0.286277	0.407601	-0.966668	0.00553454	-0.766106	0.26814	-0.66933	0.172302
KLTH0E06622g	YGL185C	0.399482	0.02875	0.503155	0.00558766	-0.987258	0.00690831	-0.0941468	0.695095
KLTH0H04180g	YPL203W	0.180533	0.282763	0.465581	0.00560609	1.40046	3.1854e-05	0.880763	0.000128866
KLTH0E13068g	YPL086C	-0.114017	0.523883	-0.496516	0.00560861	-0.128975	0.718483	-0.178504	0.475445
KLTH0H05368g	YBR248C	0.490978	0.0678996	-0.7468	0.00562261	-1.42713	0.00812193	-0.222589	0.557624
KLTH0H12100g	YNL007C	-0.353444	0.043313	-0.484857	0.00563285	0.852057	0.0149108	0.0725847	0.765815
KLTH0H15422g	YOR315W	0.254699	0.279234	-0.653172	0.00563727	-2.45773	2.40248e-07	-0.974166	0.00372442
KLTH0H10604g	YBR270C	0.151807	0.434632	0.535981	0.00567483	-0.867167	0.026013	-0.281776	0.272764
KLTH0F05170g	YKR066C	-1.08259	4.39768e-05	-0.728588	0.0056942	0.0930816	0.859203	-1.03605	0.00549079
KLTH0F17006g	---	-0.97518	6.55059e-06	-0.611968	0.00570046	2.72059	3.17382e-10	0.385115	0.164117
KLTH0C07854g	YBR046C	-0.806746	0.00334756	-0.759575	0.00570621	0.507427	0.353509	-0.553033	0.152933
KLTH0E12166g	YGR263C	0.139977	0.421772	0.478089	0.00572609	-0.326661	0.348608	-0.023354	0.916254
KLTH0F19074g	YNL311C	0.141345	0.376199	0.439907	0.00578097	-0.0790777	0.804326	0.101806	0.631237
KLTH0A06908g	---	-0.0281598	0.844788	0.396413	0.00578225	-0.412258	0.152356	-0.234289	0.220526
KLTH0D13860g	YLR378C	0.17199	0.392386	0.556379	0.00578374	0.629903	0.117517	0.486941	0.0853254
KLTH0B08162g	YNL221C	0.0440725	0.818503	-0.532517	0.00584805	0.582059	0.128914	0.335102	0.190542
KLTH0B00462g	YHR176W	1.15113	0.00839417	1.19096	0.00586291	-4.11382	3.16363e-06	-0.905782	0.106434
KLTH0F06160g	YKR048C	-0.233363	0.303122	-0.626277	0.00587961	3.67272	2.17162e-15	1.603	4.51809e-07
KLTH0B09966g	YMR302C	0.209039	0.253399	0.504457	0.00593022	-0.232503	0.525193	0.0927873	0.716522
KLTH0E14146g	---	0.165749	0.319706	0.458756	0.00593314	-0.568067	0.0883165	-0.118284	0.607709
KLTH0C03542g	YEL031W	-0.00467075	0.980947	0.539895	0.00594322	0.898072	0.0220354	0.444365	0.105221
KLTH0F00616g	---	0.215667	0.314461	0.591198	0.00596481	-0.621708	0.147288	-0.0951872	0.752206
KLTH0C11352g	YOR004W	0.0611895	0.71796	-0.466293	0.00599716	-0.789261	0.0199774	-0.333441	0.161163
KLTH0D06864g	YMR071C	0.368804	0.0645952	0.545719	0.00600272	0.940466	0.0179105	0.839038	0.00142387
KLTH0C00770g	YKL017C	0.0871656	0.591969	-0.447683	0.00600515	-0.316416	0.330661	-0.0710423	0.748511
KLTH0C00814g	YKL015W	0.0228435	0.915356	-0.596193	0.00604571	1.26167	0.00332353	0.653678	0.0224981
KLTH0D02178g	YAL025C	0.117075	0.515982	-0.495694	0.0060474	-0.93767	0.0094042	-0.35176	0.165455
KLTH0D14674g	YDL072C	-0.0464975	0.777383	0.451009	0.006049	1.84289	2.06866e-08	0.874946	5.20504e-05
KLTH0F09196g	YDR170C	0.00763286	0.966711	0.502157	0.0061182	0.644179	0.0783217	0.329722	0.19589
KLTH0G12474g	YLR118C	0.337524	0.0521537	0.474402	0.00614412	-1.29965	0.00019174	-0.312302	0.177593
KLTH0F14278g	YGR119C	0.0501921	0.808057	-0.567497	0.00616782	0.657714	0.11176	0.379049	0.189536
KLTH0D09988g	YOR208W	-0.364687	0.0532266	0.516975	0.00618201	1.02922	0.00642073	0.149923	0.561556
KLTH0H04290g	YGL073W	0.530967	0.00351407	-0.497371	0.00618269	1.14144	0.00151717	1.10169	5.0695e-06
KLTH0G07920g	YOR100C	0.263765	0.732922	-2.49578	0.00618713	1.67366	0.318934	1.10059	0.401846
KLTH0A04532g	YER068W	-0.302013	0.23536	-0.702868	0.00622662	2.00764	7.84168e-05	0.701809	0.0380299
KLTH0B06622g	YHR143W-A	-0.149727	0.379086	-0.466296	0.0062468	-1.76952	2.39472e-07	-1.03449	1.93372e-05
KLTH0A06336g	YCR053W	-0.0850426	0.665682	-0.539533	0.00626046	-1.0431	0.00821347	-0.606592	0.0296448
KLTH0C05148g	---	0.023241	0.933947	0.746418	0.00626139	1.39316	0.0108067	0.719821	0.0280487
KLTH0E15114g	---	-0.298827	0.0382257	-0.395459	0.00626996	-0.748189	0.00970932	-0.672921	0.000698285
KLTH0D04576g	YMR110C	0.144168	0.381615	0.45074	0.00628714	-0.613012	0.063045	-0.162339	0.47748
KLTH0H04686g	YGL083W	-0.355817	0.0752434	-0.551382	0.00631797	0.660934	0.0988399	-0.0253498	0.924076
KLTH0F08030g	YDR038C	0.0191644	0.968156	1.30445	0.00634238	-0.894972	0.390498	-0.428322	0.415069
KLTH0H04752g	YGL085W	0.0872742	0.662876	-0.546482	0.00636157	-1.58899	7.5096e-05	-0.707222	0.0107725
KLTH0H10890g	YJL065C	-0.117485	0.636372	-0.688862	0.00637664	1.89049	0.000114256	0.827758	0.00877054
KLTH0E10450g	YDL202W	-0.414332	0.0819306	-0.657181	0.00641889	2.28071	1.61027e-06	0.726023	0.0202397
KLTH0B09680g	YMR309C	-0.159839	0.49949	-0.647397	0.00642452	2.12213	9.05419e-06	0.901224	0.00720206
KLTH0C11660g	YPL268W	-0.306171	0.0536239	-0.433068	0.00643494	-0.220123	0.487952	-0.416233	0.05853
KLTH0H05962g	YBR234C	-0.148951	0.42971	0.514843	0.00645203	0.557458	0.13967	0.129778	0.622072
KLTH0H14586g	YEL029C	-0.0758965	0.675042	-0.49552	0.00645977	1.05714	0.00341611	0.452675	0.0604669
KLTH0E16016g	YIR027C	-0.428748	0.0263658	-0.531583	0.00647064	0.0707546	0.855468	-0.39337	0.126258
KLTH0C00792g	YKL016C	-0.192751	0.33631	-0.54712	0.00648297	-0.789406	0.0492295	-0.587454	0.0386039
KLTH0H04906g	YPL184C	0.0158123	0.917841	-0.417893	0.00648585	-0.0695953	0.820416	-0.0189853	0.929158
KLTH0F16302g	YHR113W	0.286826	0.0467129	0.391087	0.00649406	0.834662	0.00367849	0.704157	0.000222873
KLTH0B08536g	YHR175W	0.421805	0.00817629	0.431589	0.00653289	-0.556714	0.0803995	0.143448	0.496957
KLTH0H06182g	YGL119W	0.129344	0.471239	0.488988	0.00653387	-0.419452	0.242849	-0.0803825	0.746903
KLTH0G05940g	YJR080C	-0.0674819	0.679688	-0.44549	0.00656373	-0.89629	0.00625048	-0.515627	0.0221837
KLTH0F16742g	YOR036W	0.0827952	0.635147	0.473898	0.00662491	-1.27359	0.000277181	-0.553998	0.0199936
KLTH0F09394g	YGL146C	0.414446	0.306843	1.00236	0.00663162	0.700849	0.36134	0.76487	0.0514548
KLTH0E08404r	---	-0.155355	0.664124	-1.00168	0.00663553	-0.299044	0.678355	-0.304878	0.520084
KLTH0H06644g	YBR217W	0.467087	0.0342081	0.589938	0.00665144	-1.27966	0.00379565	-0.172742	0.535134
KLTH0D01496g	YAL038W	-0.0534215	0.881795	0.983655	0.00668322	-1.58646	0.0282115	-0.846653	0.0979155
KLTH0G19470g	YGR292W	0.924824	0.000396369	0.689057	0.00668328	0.95029	0.0620497	1.39997	1.49601e-05
KLTH0H08514g	YLR314C	-0.0594884	0.738064	-0.483426	0.00668584	0.277019	0.436237	0.0790209	0.751399
KLTH0F08074g	YDR207C	-0.118632	0.616839	-0.652035	0.00670505	1.73487	0.00021441	0.748801	0.0135984
KLTH0B07964g	YDL234C	0.111005	0.552978	0.507532	0.0067248	-0.511138	0.172201	-0.144565	0.57311
KLTH0G05456g	YDR472W	-0.713274	0.0314982	-0.935732	0.0068133	2.17131	0.00100811	0.372382	0.371425
KLTH0G03388r	---	0.266829	0.73317	-1.89723	0.00682586	-2.17847	0.120453	-0.822405	0.439378
KLTH0F04862g	YJL163C	0.365164	0.0478145	0.496827	0.00684219	-0.0513752	0.888866	0.339476	0.163842
KLTH0A04576g	YER069W	0.0769075	0.690582	-0.523263	0.00689394	-0.101363	0.793069	0.0262262	0.923113
KLTH0A00682g	YPR186C	0.111269	0.482793	-0.428967	0.00690468	-0.223961	0.479881	-0.000712134	0.997375
KLTH0E15950g	YDL015C	-0.0860606	0.589388	0.431165	0.00691107	-0.543909	0.0883252	-0.358015	0.105033
KLTH0D15774g	YLR426W	0.10731	0.65473	0.643392	0.00695809	-2.3168	2.35503e-06	-1.05109	0.000583706
KLTH0H02574g	---	-0.261825	0.533696	-1.20535	0.00699384	1.10464	0.184967	0.290496	0.582444
KLTH0H16060g	YHL038C	0.484614	0.00772568	0.488895	0.00700474	-1.55483	2.0063e-05	-0.292803	0.232949
KLTH0F13222g	YER006W	-0.0574763	0.783152	-0.564287	0.0070595	-0.393344	0.346514	-0.254148	0.388401
KLTH0H11110g	YBR261C	-0.229298	0.265155	-0.559783	0.00709615	0.513392	0.212443	0.0273987	0.919609
KLTH0H07172g	YDR081C	-0.154382	0.309764	-0.410724	0.00710727	0.458556	0.131435	0.0748957	0.71497
KLTH0D08976g	YNL099C	-0.469454	0.157906	-0.932397	0.00715809	1.76639	0.00741681	0.413742	0.323398
KLTH0G09086g	YNL068C	-0.339262	0.124213	-0.598018	0.00718477	2.45356	2.76213e-08	0.887517	0.00248845
KLTH0D01584g	YAL036C	-0.172297	0.303919	-0.450872	0.00723601	-0.559751	0.0951499	-0.452173	0.0540511
KLTH0F13200g	YPR086W	0.119735	0.454251	-0.430247	0.00724373	-0.437497	0.171667	-0.0990137	0.658502
KLTH0F07128g	YDR311W	-0.038405	0.797869	-0.402962	0.00734939	0.34547	0.249119	0.13433	0.509423
KLTH0F14938g	YPR151C	-0.916464	0.00142453	-0.78463	0.00741101	0.803282	0.164405	-0.514823	0.174884
KLTH0F05478g	---	-0.988303	0.176432	-2.3012	0.00744911	2.86057	0.0575889	0.44198	0.676611
KLTH0B06798g	YNL169C	-0.113501	0.528724	-0.483128	0.00745025	-1.80518	6.5314e-07	-1.01609	7.5372e-05
KLTH0B07348g	YNL191W	-0.101322	0.585409	-0.498362	0.00747755	1.59004	1.89552e-05	0.693697	0.00602846
KLTH0D07348r	---	-0.128623	0.818414	-1.6359	0.00749373	-2.33913	0.0550889	-1.29819	0.140151
KLTH0C10604g	YOL013C	0.391414	0.0211924	0.453249	0.00749967	-0.225515	0.505989	0.278657	0.225169
KLTH0B08360g	YNL229C	-0.00724158	0.9663	-0.458369	0.00755097	0.742484	0.0303296	0.364	0.127929
KLTH0G14234g	YDR098C	-0.0541977	0.765556	-0.486566	0.00755903	-1.17584	0.00126171	-0.642117	0.0124885
KLTH0G17226g	YLR332W	0.0515176	0.740499	0.415306	0.00756719	0.216179	0.486931	0.159607	0.447455
KLTH0E06028g	YLL033W	0.595807	0.0102914	0.612923	0.00762641	-2.08879	7.63117e-06	-0.448586	0.137412
KLTH0C04818g	YDR054C	-0.0123818	0.945444	-0.481877	0.00764371	2.89631	8.52128e-16	1.43578	2.41345e-09
KLTH0H05236g	YPL177C	0.157667	0.629659	-0.878012	0.00768959	2.50892	0.000145755	1.41212	0.00207423
KLTH0G03960g	YDR429C	-0.133269	0.507757	-0.536954	0.00776825	0.304718	0.448947	0.0190898	0.946239
KLTH0G05566g	YOR020W-A	0.160327	0.479186	-0.604216	0.0077853	-1.93071	2.29241e-05	-0.805029	0.0122944
KLTH0G14520g	YDR091C	-0.0464008	0.801668	-0.492442	0.00781465	-0.27882	0.450528	-0.185811	0.474649
KLTH0H04620g	YGL081W	0.261252	0.177373	0.51287	0.00784129	0.658841	0.0877982	0.590673	0.0202861
KLTH0H13068g	YFR025C	0.535715	0.00129253	0.440716	0.00795345	-1.03333	0.00190507	0.0190496	0.933028
KLTH0H04312g	YGL075C	0.137742	0.524171	0.56676	0.00797887	-0.798905	0.0663228	-0.261711	0.327147
KLTH0D11176g	YPL152W	-0.0175199	0.90303	0.381125	0.00798394	-0.73125	0.0111161	-0.383145	0.0487352
KLTH0H12694g	YCR009C	-0.0183898	0.917947	0.473987	0.00802257	-0.774565	0.0302232	-0.405672	0.104361
KLTH0G00880g	YGL237C	0.293545	0.0654285	-0.422079	0.0080226	-1.84483	7.70086e-09	-0.628871	0.00475699
KLTH0E11022g	YPL023C	-0.0367823	0.806729	-0.399267	0.00808917	1.23042	4.12058e-05	0.578426	0.00410938
KLTH0H15532g	YMR244C-A	0.082693	0.613542	-0.434017	0.00811828	-1.19221	0.000282439	-0.513414	0.0260534
KLTH0F18282g	YER023W	-0.0122681	0.937483	-0.414151	0.00812733	1.65949	1.11225e-07	0.817478	0.000122686
KLTH0B08470g	YNL234W	0.0302478	0.88317	-0.548383	0.00813543	1.36685	0.000898169	0.713671	0.00994121
KLTH0A05390g	YDL180W	-0.0890898	0.640727	-0.507399	0.00825743	0.990237	0.00927564	0.406029	0.107869
KLTH0C00220g	YIR042C	2.32668	0.00011583	-1.55757	0.00827113	-7.29031	1.0067e-08	-1.31847	0.113257
KLTH0G19800g	YOL164W	0.691781	0.356626	-1.70631	0.00831389	-4.11088	0.00130301	-1.36366	0.193492
KLTH0C02596g	YJR062C	-0.0151804	0.936567	0.503914	0.00833727	0.556966	0.144546	0.263302	0.31092
KLTH0A03124g	---	-0.898049	1.45446e-05	0.54616	0.00834281	2.24054	6.61014e-08	0.222219	0.409875
KLTH0C10296g	YLR264W	-0.0681968	0.747842	-0.561126	0.00836053	-0.891276	0.0360152	-0.513835	0.0873887
KLTH0E15796g	YOL075C	-0.177395	0.26826	0.422333	0.00837146	-0.288286	0.369218	-0.321538	0.131694
KLTH0D12298g	YMR209C	0.0370725	0.834596	-0.468269	0.00837676	-1.65493	3.39388e-06	-0.790392	0.00156917
KLTH0D07898g	YMR019W	-0.854362	0.0308162	-1.10487	0.00843382	2.50235	0.00147591	0.396814	0.422777
KLTH0F17930g	---	0.0434346	0.871069	-0.695931	0.00844045	-3.18508	2.02551e-09	-1.5491	3.8249e-05
KLTH0D04158g	YGL044C	0.107978	0.509164	-0.431634	0.00845203	0.286376	0.380765	0.251166	0.257965
KLTH0E08954g	YMR119W	0.318103	0.0373147	0.399393	0.00849911	0.67983	0.0251619	0.658018	0.00087783
KLTH0G05786g	YJR096W	0.0231713	0.944217	0.842881	0.00851211	4.92942	1.9066e-14	2.48788	1.79829e-09
KLTH0A00572g	YOR381W	-0.331707	0.481663	-1.34322	0.00854728	2.90225	0.00125114	1.11942	0.0546304
KLTH0C07744g	---	-0.626173	0.19898	1.23824	0.00857122	2.81645	0.00252189	0.782052	0.0993135
KLTH0F14718g	YGR127W	0.11412	0.680061	0.720721	0.00862686	-2.25483	7.14417e-05	-1.0133	0.00354797
KLTH0C10560g	YOR378W	1.0086	8.84641e-05	0.668995	0.00865106	-1.9993	0.000100254	0.00894877	0.979153
KLTH0H01936g	YLR214W	1.87822	1.76845e-11	-0.71366	0.00870214	-0.958153	0.0774483	1.39915	0.00032963
KLTH0A03916g	YIL042C	-0.303261	0.0764425	-0.450084	0.00870273	-1.77713	2.43392e-07	-1.19183	7.47513e-07
KLTH0D14014g	YLR380W	0.345027	0.0597965	0.481139	0.00871661	-0.309446	0.398195	0.190304	0.456218
KLTH0C02970g	YJR054W	0.0215495	0.934447	-0.688885	0.00875874	-0.564726	0.280123	-0.260814	0.454922
EBG00000981346	---	-1.1187	0.0257801	1.31856	0.00878832	1.57012	0.122105	-0.33364	0.564261
KLTH0D04290g	---	-0.650209	0.177444	-1.44026	0.00882623	6.00937	3.93308e-12	2.35447	2.91654e-05
KLTH0F19448g	YOL140W	0.706372	0.0512287	-0.951994	0.0088534	-2.92346	7.03847e-05	-0.755358	0.141333
KLTH0H09174g	YGR146C	-0.163505	0.439637	-0.558249	0.00887595	3.06032	3.89238e-13	1.36665	8.44551e-07
KLTH0F06336g	YLR224W	-0.588866	0.127763	-1.04443	0.00888743	0.690412	0.375083	-0.24366	0.63173
KLTH0D00616g	YAL060W	0.496819	0.129523	0.815713	0.00889211	-0.507492	0.432927	0.243073	0.502883
KLTH0F05346g	YJL148W	-0.189886	0.392903	-0.583026	0.00891571	0.194906	0.661105	-0.0924334	0.764016
KLTH0B04950g	YBL051C	0.0599519	0.777826	-0.559437	0.00892906	2.48435	5.12734e-09	1.30213	4.95864e-06
KLTH0E00990g	YKR095W-A	0.0158452	0.939288	0.547093	0.00893746	-2.03368	1.50894e-06	-1.001	0.000381704
KLTH0G06028g	YHR034C	-0.47557	0.103962	-0.801332	0.0089395	3.34236	4.35999e-09	1.19561	0.000700152
KLTH0F02728g	YNL259C	-0.0609425	0.734161	0.469722	0.00895696	-2.15744	2.60341e-09	-1.13966	7.2513e-06
KLTH0D12408g	YOR275C	0.0774509	0.664472	0.464423	0.00897205	-0.907618	0.0114625	-0.376358	0.102816
KLTH0H07106g	YLR298C	-0.0547446	0.902502	-1.18543	0.00901225	2.32714	0.00533086	1.10882	0.0367912
KLTH0F18986g	YNL308C	0.123494	0.481279	-0.458334	0.00906767	-0.363018	0.30069	-0.0580143	0.813521
KLTH0G11704g	YDR161W	-0.172899	0.283599	-0.421313	0.00908651	-0.853819	0.00820917	-0.599809	0.00790076
KLTH0E11638g	YDR481C	0.196721	0.268696	0.464087	0.00916196	-0.194483	0.584441	0.0994798	0.688101
KLTH0C09570g	YOL098C	0.0371593	0.804489	-0.391663	0.00916502	-0.234054	0.435667	-0.0798675	0.70146
KLTH0A06182g	YCR047C	0.249399	0.259197	-0.576763	0.00919787	-0.101758	0.817836	0.19852	0.513447
KLTH0G13090g	YDR127W	0.178683	0.342548	-0.490992	0.00923629	-0.498946	0.18523	-0.07079	0.789531
KLTH0G18106g	YGR026W	-0.0765396	0.615395	0.396542	0.00925231	-0.388363	0.202855	-0.270721	0.190438
KLTH0G18898g	YLR067C	0.199193	0.164883	-0.373166	0.00930086	-0.653214	0.0227939	-0.127414	0.519464
KLTH0F14344g	YPR137W	0.095395	0.583094	-0.452361	0.00936203	0.0796827	0.818642	0.135236	0.576245
KLTH0E07172g	YGR149W	0.021276	0.923783	-0.586731	0.00940786	2.80706	3.17714e-10	1.4248	1.45135e-06
KLTH0D11616g	YOR251C	0.670111	9.57963e-05	0.444321	0.00950246	0.282345	0.409402	0.811283	0.000663571
KLTH0F05632g	YKR058W	0.489434	0.0328013	0.586515	0.0095688	1.55144	0.000601896	1.26516	1.41807e-05
KLTH0D05742g	YKL094W	-0.137899	0.436617	0.458118	0.00959248	0.237502	0.50306	-0.0191485	0.933247
KLTH0B05016g	YER088C	-0.142709	0.35463	-0.400153	0.00962783	1.26006	4.42113e-05	0.487322	0.0200821
KLTH0B05654g	YNL135C	-0.605585	0.00589695	0.569178	0.00963297	2.66226	2.1158e-09	0.725547	0.0167662
KLTH0F04422g	YJL172W	0.234333	0.365008	0.671236	0.00964146	2.05415	8.06527e-05	1.26141	0.000491044
KLTH0D15642g	YLR423C	0.327607	0.118157	0.542353	0.00967135	-1.5405	0.000251429	-0.442642	0.123684
KLTH0H09790g	YJL080C	0.14698	0.425981	-0.478389	0.00970437	1.5581	2.66211e-05	0.926032	0.000358046
KLTH0C01210g	YKL084W	0.472451	0.0799659	0.690345	0.00970521	-2.61645	1.68108e-06	-0.835773	0.0162077
KLTH0G15026g	YLR287C	0.146167	0.375648	-0.427515	0.00971682	0.913579	0.00552104	0.602956	0.00677685
KLTH0B05038g	---	-0.524429	0.226447	-1.15565	0.00972645	-2.14459	0.0163576	-1.59673	0.00933064
KLTH0A02992g	YFL018C	0.273492	0.180525	-0.528516	0.00979714	0.582416	0.153931	0.5647	0.0502794
KLTH0E01166g	YIL145C	0.259967	0.350507	-0.728367	0.00990904	2.51397	3.53569e-06	1.51695	1.54238e-05
KLTH0C06006g	YER119C	-0.172372	0.416471	-0.551327	0.00996679	1.66613	8.01636e-05	0.660692	0.0176677
KLTH0H09900g	YKR011C	-0.825039	0.00458034	-0.770105	0.0099837	2.6445	5.27772e-06	0.497212	0.180916
KLTH0D14058g	YLR382C	0.291418	0.0777892	0.425316	0.0100183	-0.153777	0.64136	0.214529	0.342572
KLTH0G17116g	YGL169W	0.0558235	0.80381	-0.580688	0.0100336	0.167005	0.710046	0.139326	0.649091
KLTH0D15906g	YML056C	-0.626152	0.00589869	-0.585117	0.0100527	0.83326	0.066394	-0.209523	0.511933
KLTH0H10692g	YJL061W	-0.0741648	0.671183	-0.451423	0.0100675	1.21264	0.000504497	0.532154	0.0225571
KLTH0H02508g	YMR116C	0.474521	0.356119	-1.43151	0.0102618	3.68143	7.57892e-05	2.31523	0.000104687
KLTH0D15972g	YLR435W	0.0864753	0.6311	-0.462646	0.010304	-0.828227	0.0216157	-0.327638	0.193703
KLTH0G12936g	YLR105C	0.061151	0.67058	-0.368807	0.0103265	-1.63767	1.3661e-08	-0.757686	0.000147368
KLTH0C00946g	YIR022W	0.132263	0.435471	0.435321	0.0103337	-1.3615	6.35621e-05	-0.548486	0.0197935
KLTH0F15224g	YOR131C	-0.0744483	0.827465	-0.886425	0.0103781	2.65357	6.488e-05	1.25234	0.00356369
KLTH0B00836g	---	0.486997	0.0080269	0.469045	0.0103811	2.1315	6.47384e-09	1.55275	4.42995e-10
KLTH0B02090g	YGR189C	-0.635907	0.0329505	-0.768267	0.0103835	5.53135	4.86014e-19	2.12977	2.90211e-07
KLTH0B09196g	YGR271W	-0.222278	0.167598	0.412709	0.0104318	0.356149	0.268944	-0.0442033	0.83962
KLTH0A02794g	YFL010C	-0.0970495	0.521364	0.387395	0.0104447	1.29037	2.01282e-05	0.548137	0.006477
KLTH0F04092g	YCR030C	-0.130346	0.403806	0.399988	0.0104618	-0.112096	0.71967	-0.186393	0.384045
KLTH0H03652g	YPL220W	-0.0323288	0.880994	-0.554416	0.0104792	-1.2248	0.00472189	-0.644728	0.035488
KLTH0F02112g	YER018C	0.0653106	0.739069	0.496877	0.0105717	-0.336011	0.392507	-0.102695	0.674165
KLTH0F07656g	YPR037C	0.0424373	0.775026	0.379157	0.0106193	-1.01823	0.000632574	-0.466677	0.0197645
KLTH0B07084g	YDL213C	-0.215195	0.445633	-0.724303	0.0106262	0.997624	0.0771822	0.283617	0.463568
KLTH0E05148g	---	-0.730634	0.0914004	-1.11898	0.0106456	-0.746162	0.390456	-1.10372	0.0670962
KLTH0G16280g	YDR007W	0.241739	0.143347	0.420209	0.0106796	-0.0351545	0.915044	0.224162	0.304049
KLTH0G08250g	YNL091W	0.073239	0.648942	-0.411453	0.0106831	0.913762	0.00452839	0.53012	0.0165627
KLTH0A04312g	YIL049W	-0.12511	0.681065	0.758273	0.0106961	0.669128	0.267908	0.209454	0.533831
EBG00000981437	---	-1.31697	0.0216786	1.47428	0.0107091	4.00268	0.000434937	0.684368	0.309941
KLTH0D06886g	YMR231W	-0.389352	0.197836	0.75917	0.0107692	3.13713	5.8934e-08	1.17921	0.000303795
KLTH0B02640g	YLR008C	-0.729003	0.000214272	-0.512449	0.0107791	2.44029	5.28833e-10	0.491142	0.0509223
KLTH0G14564g	YER162C	0.225036	0.209177	0.455074	0.0108366	-0.357139	0.318704	0.0464658	0.84458
KLTH0B04642g	YMR063W	0.325215	0.1103	0.512622	0.0109555	-1.32588	0.00119786	-0.337727	0.19339
KLTH0B08250g	YNL222W	-0.10349	0.601681	-0.506872	0.0109707	-0.634524	0.110768	-0.420752	0.117888
KLTH0A05852g	YMR204C	-0.0053977	0.977729	-0.501473	0.0109771	-1.34915	0.000635837	-0.679973	0.011218
KLTH0H02420g	YDL183C	0.041723	0.815527	0.454879	0.0109934	0.130453	0.715257	0.10695	0.659803
KLTH0E15026g	YBR097W	0.126436	0.384792	0.369305	0.0110477	0.0255964	0.929872	0.139234	0.477019
KLTH0C11704g	YPL266W	0.216507	0.256333	-0.48538	0.0110528	-0.860571	0.0242262	-0.213779	0.425325
KLTH0G10802g	YNL027W	0.0129931	0.932372	-0.390709	0.0111801	1.1885	0.000101658	0.607244	0.00285088
KLTH0D16918g	YML078W	-0.34808	0.196213	-0.698576	0.0112815	4.40749	9.46491e-17	1.85566	4.60079e-08
KLTH0E06424g	YGL195W	-0.358732	0.0664675	-0.495457	0.0113497	0.893664	0.0223369	0.0881006	0.747397
KLTH0F01672g	YDR507C	0.0732472	0.698829	-0.480145	0.011375	0.45743	0.227196	0.301962	0.256481
KLTH0B00902g	YOR390W	0.228865	0.133629	0.384763	0.0113926	-0.520792	0.0878854	-0.0315308	0.875967
KLTH0D02134g	YOR323C	-0.0579983	0.721189	-0.411799	0.0114106	-1.33694	4.17389e-05	-0.726467	0.00155959
KLTH0B04466g	YMR061W	-0.218176	0.130666	-0.365488	0.0114941	-0.617886	0.0326009	-0.527119	0.00836072
KLTH0E12298g	YPL065W	0.138974	0.494325	0.509109	0.0115547	-0.389652	0.338365	-0.055852	0.827478
KLTH0B01034g	YJR075W	-0.258825	0.0990205	-0.397259	0.0115711	1.11443	0.000386153	0.298389	0.162042
KLTH0G07612g	YJL010C	0.106626	0.546386	-0.446431	0.0116805	-0.792051	0.025239	-0.289399	0.244023
KLTH0D13112g	YMR228W	0.0920069	0.583172	-0.422593	0.0117436	-1.61903	1.48409e-06	-0.71751	0.00188499
KLTH0F12518g	YOR008C	-0.19099	0.466634	-0.672578	0.0117829	3.65244	1.32608e-12	1.63523	8.01474e-07
EBG00000981503	---	-1.41372	0.0312046	1.74442	0.0117967	0.196876	0.855811	-1.31528	0.106671
KLTH0E09086g	YMR123W	-0.126683	0.398311	0.377795	0.0117981	-1.37864	4.71866e-06	-0.816003	7.66803e-05
KLTH0G14124g	YDR100W	0.114028	0.570339	0.504338	0.0118262	1.30969	0.00108165	0.768871	0.00367626
KLTH0C00352g	YIL166C	0.453815	0.138406	0.763179	0.011835	-2.58463	3.11552e-05	-0.838497	0.0335955
KLTH0G08536g	---	0.384449	0.0580801	0.510741	0.0118836	-0.240217	0.553308	0.264341	0.350886
KLTH0H02684g	YPL248C	0.296197	0.180697	0.553727	0.0118909	-2.78141	5.5375e-10	-1.09451	0.000188119
KLTH0E13596g	YBR172C	-0.0579614	0.74921	-0.456628	0.0119468	-0.269556	0.457342	-0.19274	0.450209
KLTH0F18964g	YOL129W	0.0367124	0.838483	0.453502	0.0119593	-1.49401	3.68051e-05	-0.710292	0.00482747
KLTH0E02222g	YOR028C	-1.90494	1.15356e-06	-1.30011	0.0119689	6.03435	8.55027e-16	1.11224	0.0105027
KLTH0A01474g	YNL292W	-0.108326	0.596864	-0.51555	0.0120281	-0.151291	0.711916	-0.183971	0.51863
KLTH0D17314g	YJR144W	-0.192732	0.227246	0.400464	0.0120942	-0.345006	0.2807	-0.365235	0.0869874
KLTH0E12144g	YBR205W	-0.153467	0.363321	-0.424065	0.0121325	-1.008	0.00288877	-0.657468	0.00567668
KLTH0C11550g	YEL056W	0.315865	0.0761988	0.443041	0.0121989	0.347628	0.326489	0.48968	0.0325201
KLTH0F10648g	YBR108W	-0.183188	0.461892	-0.639536	0.0122158	2.24724	3.96766e-06	0.940431	0.00217257
KLTH0G18216g	YGR053C	-0.166561	0.503845	-0.63093	0.0122266	1.8517	0.000183972	0.759287	0.0193418
KLTH0G14674g	YDR086C	0.210691	0.157461	-0.373682	0.0122572	1.28169	1.6579e-05	0.851535	2.54742e-05
KLTH0B05676g	YNL136W	0.314851	0.0832642	-0.455753	0.0122808	1.36591	0.00015419	0.997806	3.58676e-05
KLTH0H10472g	YJL054W	0.0887736	0.59408	-0.417378	0.0123377	-0.244816	0.462427	-0.0336343	0.884137
KLTH0F14168g	YGR117C	-0.0850254	0.685695	-0.529533	0.0123723	-0.00819215	0.984424	-0.0891215	0.749346
KLTH0E04598g	YIL021W	-0.242742	0.156984	-0.430178	0.012378	1.88799	4.0763e-08	0.701253	0.0026756
KLTH0F05236g	YJL149W	0.524069	0.00384802	0.452383	0.0124032	-0.383493	0.289153	0.332322	0.179052
KLTH0E03784g	YDR328C	0.064796	0.731098	0.472264	0.0124223	-1.20205	0.00148703	-0.536227	0.0429104
KLTH0A07964g	YHL047C	0.0940386	0.735816	0.699847	0.0124532	-2.68975	2.10678e-06	-1.25084	0.00176056
KLTH0H00572g	YHR171W	0.212493	0.285309	0.496611	0.0124631	-0.172573	0.664143	0.126206	0.638769
KLTH0F03036g	YNR062C	-0.0604509	0.71353	0.410599	0.0124855	-0.324302	0.325554	-0.222602	0.304199
KLTH0D15532g	YLR422W	-0.0405567	0.822931	-0.453422	0.0125231	-0.424164	0.242142	-0.252639	0.322228
KLTH0D00484g	YDL194W	0.18787	0.348747	0.498571	0.0125368	-0.855543	0.0332764	-0.239901	0.361954
KLTH0A07986g	YGL196W	0.172295	0.270831	0.390445	0.0126408	-1.23673	8.13226e-05	-0.44607	0.04045
KLTH0F11506g	YBR127C	0.139835	0.53066	0.557427	0.0126904	-1.18837	0.00791726	-0.454347	0.149645
EBG00000981313	---	0.10892	0.827961	-1.14314	0.0127136	-3.91931	1.67767e-05	-1.85074	0.00634052
KLTH0E06754g	YGL180W	0.338869	0.0597531	0.448053	0.0127883	-0.155476	0.665451	0.261131	0.291947
KLTH0A06424g	YCR059C	-1.5175	0.000230399	1.04328	0.0128527	3.60247	1.13051e-05	0.28373	0.526116
KLTH0F07282g	YHR060W	0.0656486	0.699518	0.422311	0.0128734	-1.34185	8.82135e-05	-0.605279	0.00743123
KLTH0A04598g	YIL062C	0.118764	0.484081	0.422537	0.0128859	-1.23566	0.000284714	-0.499067	0.0347272
KLTH0A05896g	YML004C	-0.0836439	0.60526	0.402559	0.0129437	-0.241024	0.456579	-0.204156	0.360849
KLTH0B06578g	YNL165W	0.040725	0.81143	0.422303	0.0129603	0.388934	0.253354	0.235192	0.284589
KLTH0F19250g	YOL135C	0.219535	0.390499	-0.640007	0.0130204	0.19659	0.698477	0.31783	0.33617
KLTH0D01980g	YOR330C	-0.0417493	0.785105	0.380055	0.0130426	-0.840831	0.00613105	-0.462165	0.0267599
KLTH0E04114g	YOR298C-A	-0.906084	0.00791112	-0.860972	0.0131212	6.28467	3.6829e-19	2.23625	8.89904e-07
KLTH0A05522g	YPL252C	-0.641353	0.00295823	-0.535451	0.0131535	-0.448511	0.298106	-0.865609	0.0041044
KLTH0D12210g	YOR270C	-0.000385391	0.998416	0.481056	0.0131559	-0.34009	0.379888	-0.170431	0.531385
KLTH0H12320g	YNL005C	-0.176873	0.334175	-0.454655	0.0131949	-0.896106	0.0145821	-0.624926	0.0155326
KLTH0F05214g	YJL151C	-0.0893599	0.654209	0.49476	0.0132987	1.41399	0.000414041	0.617635	0.0253981
KLTH0G18326g	YFL028C	-0.20135	0.264766	0.444243	0.0134384	2.0412	9.93897e-09	0.819249	0.000176163
KLTH0E02068g	YJR099W	-0.0975643	0.495383	0.353335	0.0134848	-0.684445	0.0170828	-0.439787	0.0215932
KLTH0C08712g	YOL067C	0.350636	0.0655129	0.466247	0.013505	-1.46938	0.000122248	-0.384056	0.119012
KLTH0F09372g	YDL111C	-0.110154	0.523633	-0.427452	0.0135133	-0.0148116	0.965791	-0.11756	0.622441
KLTH0D17402g	YJR141W	-0.333114	0.0801345	-0.473942	0.0135307	-1.26423	0.00100933	-0.965227	0.000187678
KLTH0E01430g	---	0.233059	0.463572	0.755983	0.0135409	-0.766599	0.231367	-0.15024	0.671209
KLTH0F03586g	YJL200C	0.100208	0.611114	-0.487544	0.0135614	-0.435231	0.269652	-0.117407	0.672881
KLTH0H05654g	YBR242W	-0.716789	0.00274112	-0.590013	0.0135637	-2.43779	4.36007e-07	-1.93569	2.59164e-08
KLTH0A06622g	YCR068W	0.182685	0.222064	0.368095	0.0136096	0.27792	0.351993	0.321645	0.103766
KLTH0F09658g	YMR170C	0.886294	0.00925902	0.820431	0.0136691	1.59368	0.0166262	1.68314	8.6276e-05
KLTH0D16500g	YPL034W	0.392689	0.149062	0.655625	0.013672	-1.19273	0.0292435	-0.203675	0.534997
KLTH0E00594g	YNR057C	0.036698	0.838943	0.444334	0.0136828	-1.40916	0.000110702	-0.667882	0.00478749
KLTH0H05214g	YPL178W	-0.143378	0.456364	-0.477285	0.0137029	2.07392	6.5886e-08	0.893583	0.000447838
KLTH0H03696g	YPL218W	0.13816	0.451783	0.453301	0.013704	-0.243206	0.507777	0.0165572	0.9486
KLTH0D08184g	YMR026C	-0.713928	0.0192415	-0.814097	0.0137829	1.27499	0.038173	-0.0764343	0.836265
KLTH0D12232g	YMR208W	0.468853	0.0467415	0.57705	0.0137887	2.83625	1.67827e-09	1.88698	2.0641e-09
KLTH0F14542g	YGR123C	-0.219919	0.193601	-0.417115	0.0138072	-0.93233	0.00594338	-0.686083	0.0038503
KLTH0A06138g	YNR018W	-0.183132	0.320471	0.454139	0.0138726	1.56252	2.44392e-05	0.598127	0.0192656
KLTH0H08096g	YBL024W	0.113639	0.563394	-0.484732	0.0139037	0.0231867	0.952982	0.125232	0.650763
KLTH0D01056g	YOR359W	-0.0640632	0.714939	-0.431945	0.0139496	1.36248	0.000106851	0.617177	0.0111001
KLTH0F18854g	YOL126C	0.153352	0.810657	-2.07797	0.0139785	2.96692	0.0416934	1.63681	0.124537
KLTH0D00814g	YOR368W	0.195628	0.34018	-0.50414	0.0140226	-1.26472	0.00208077	-0.436733	0.121489
KLTH0D08734g	YKL062W	-0.226066	0.158413	-0.394964	0.0140324	0.0788045	0.806012	-0.186664	0.393007
KLTH0F09988g	YDL101C	-0.221506	0.15459	-0.382983	0.014228	-0.0975744	0.754242	-0.270293	0.199804
KLTH0E04576g	---	0.290887	0.216799	0.564132	0.0142599	0.0640354	0.891009	0.322904	0.24811
KLTH0E09262g	YLR034C	-0.0284529	0.883066	0.474741	0.0142948	-1.01972	0.00854083	-0.538313	0.0478061
KLTH0H07370g	YER151C	-0.247245	0.180635	-0.452988	0.0143044	0.0551819	0.881193	-0.219654	0.396853
KLTH0H03124g	YPL234C	-0.228524	0.162614	0.400825	0.0143687	0.421528	0.197817	-0.0177601	0.936577
KLTH0G04114g	YDR432W	-0.0383353	0.850723	-0.498628	0.0145745	2.30805	2.14816e-08	1.11569	0.000115451
KLTH0C03564g	YJR046W	-0.0358494	0.83596	-0.424097	0.0146016	-1.9719	1.55809e-08	-1.0218	2.60874e-05
KLTH0B05434g	YNL129W	0.389427	0.0219585	0.414287	0.0146027	-2.01949	3.41865e-09	-0.62032	0.00764323
KLTH0G10538r	---	-0.150222	0.522364	-0.575834	0.014627	-3.39366	8.33389e-13	-1.84705	2.60162e-08
KLTH0G18612g	YFL033C	0.0444576	0.781474	0.390194	0.0146308	0.845062	0.00819376	0.466988	0.026034
KLTH0F19206g	YNL316C	0.150697	0.487602	-0.530282	0.0147166	-1.00116	0.0212737	-0.349884	0.248468
KLTH0G09614g	YIL116W	0.586878	0.0501856	-0.732257	0.0147215	-1.67424	0.00536598	-0.250244	0.553895
KLTH0A01188g	YLR109W	-0.240072	0.297548	0.562561	0.0148888	2.78687	2.78932e-09	1.15336	0.000431418
KLTH0D07458g	YKL040C	-0.0952717	0.608371	-0.454151	0.0148986	1.01178	0.00647614	0.410621	0.102621
KLTH0G04752g	YML029W	0.148895	0.319944	0.364219	0.0149042	0.227806	0.446392	0.262798	0.194447
KLTH0G07106g	YHR024C	-0.152226	0.388946	-0.430682	0.0150008	0.453725	0.199215	0.0746369	0.758983
KLTH0D14762g	YDL073W	-0.0742689	0.614528	-0.359245	0.0150813	-0.0358428	0.903307	-0.0921904	0.646543
KLTH0C05896g	---	0.488979	0.337462	-1.23839	0.0151584	-0.579959	0.567645	0.198999	0.777765
KLTH0D10824g	YPL145C	0.0440238	0.788427	-0.399101	0.0151744	1.93078	4.9438e-09	1.00941	9.79573e-06
KLTH0B04070g	YMR047C	-0.284198	0.217453	-0.56051	0.0152241	1.98047	1.97257e-05	0.706036	0.0283063
KLTH0B03806g	YOR377W	-0.550238	0.00496779	-0.482982	0.0152374	2.41984	5.64452e-10	0.659683	0.00870957
KLTH0E11968g	YBR162C	-0.0461892	0.815277	-0.48053	0.0152768	1.27977	0.00125749	0.593696	0.0329231
KLTH0B00616g	---	-1.29124	0.0489012	1.60079	0.015291	2.69629	0.0416998	0.0569094	0.943209
KLTH0B02046g	YGR191W	0.104729	0.509097	-0.385199	0.0153074	0.849075	0.00745323	0.529267	0.0154021
KLTH0F19646g	YNL329C	0.0981091	0.522833	0.371897	0.0153815	0.350805	0.252996	0.273511	0.188387
KLTH0F13970g	YGR112W	-0.224557	0.221103	-0.445717	0.0154163	0.0100126	0.978301	-0.219551	0.384494
KLTH0G16522g	YDR225W	-0.164208	0.480084	0.564457	0.0154973	-2.29062	1.14358e-06	-1.30952	8.7809e-05
KLTH0F11462g	YPR084W	0.0727744	0.722025	0.494041	0.0155037	0.809624	0.0473497	0.477586	0.0772789
KLTH0G06820g	YKL159C	-0.157838	0.459387	-0.52233	0.015505	1.2557	0.0030724	0.470013	0.0876941
KLTH0D13992g	YDL057W	0.698472	0.000202064	0.453559	0.0155178	0.429549	0.251263	0.913247	0.000484882
KLTH0G19030g	YLR072W	0.388195	0.0555846	0.487987	0.0155209	1.40639	0.000487239	1.09139	4.22069e-05
KLTH0H07018g	---	0.212283	0.185612	0.387386	0.0155312	-0.789191	0.0139754	-0.182313	0.398317
KLTH0D09086g	YOR106W	0.205879	0.254974	0.436225	0.0155689	-0.946882	0.00899218	-0.267563	0.265882
KLTH0E12452g	YPL070W	0.516864	0.0048738	0.441338	0.0156036	-0.650334	0.0758459	0.191697	0.43052
KLTH0H09152g	YGR009C	0.0778843	0.624087	0.38442	0.0156306	0.303068	0.340286	0.229418	0.294913
KLTH0B04620g	YMR064W	-0.152493	0.323567	-0.373835	0.0156464	-0.882436	0.00435101	-0.59371	0.00611164
KLTH0E07194g	YGR150C	0.492777	0.0235124	0.524285	0.0158063	0.0665568	0.878213	0.526056	0.0765904
KLTH0H12342g	YCL009C	0.0843394	0.729279	-0.58993	0.0158212	-1.74005	0.000392699	-0.785686	0.0233762
KLTH0C11286g	YOR005C	0.147134	0.352314	0.380515	0.015831	-0.00869737	0.978014	0.142785	0.493054
KLTH0H10164g	YJL072C	0.389108	0.227313	-0.784936	0.0159812	0.7705	0.222379	0.774358	0.0581224
KLTH0H01518g	YLR208W	0.152024	0.33972	-0.384082	0.0159917	1.46525	4.42251e-06	0.884647	5.93193e-05
KLTH0D11462g	YOR246C	0.323269	0.0298389	0.356842	0.0160082	-0.716793	0.0160053	-0.0351273	0.858432
KLTH0E02860g	YDR339C	0.376511	0.0595087	-0.481573	0.0160086	1.40166	0.000444335	1.07734	8.47719e-05
KLTH0B03278g	YLL008W	0.314019	0.129987	-0.500002	0.0160516	-0.450098	0.277643	0.08897	0.760438
KLTH0A04048g	YIL044C	-0.29599	0.104585	-0.442684	0.0160809	2.51176	5.00222e-12	0.959892	5.74436e-05
KLTH0F09350g	YDL112W	-0.118217	0.471765	-0.396114	0.0161002	-0.508724	0.121964	-0.372579	0.101218
KLTH0G11088g	YGL153W	0.0754519	0.606553	0.352065	0.0161357	-0.16792	0.566592	-0.00850824	0.965411
KLTH0E05698g	YHL031C	0.21164	0.164422	0.365878	0.0161663	-1.48098	1.25556e-06	-0.52885	0.0112643
KLTH0H14916g	YDR320C-A	0.128128	0.607474	0.596573	0.0162619	-2.80688	3.95867e-08	-1.27531	7.57476e-05
KLTH0F05368g	YKR062W	0.0174472	0.913896	-0.389916	0.0163492	1.62609	4.38403e-07	0.830493	9.87307e-05
KLTH0F04840g	YKL166C	0.367517	0.0153694	0.363371	0.0164177	0.966605	0.00142297	0.850819	4.12173e-05
KLTH0A07062g	YNR037C	-0.329183	0.0986209	-0.479534	0.0164489	-2.34218	5.63754e-09	-1.50027	9.5919e-08
KLTH0D17864g	YHR192W	-0.0100185	0.955648	0.429098	0.0165356	-1.04844	0.00367293	-0.534239	0.0234399
KLTH0G09966g	---	0.33012	0.278612	0.703282	0.016571	0.647735	0.275648	0.653988	0.0556308
KLTH0B02398g	YJL023C	-0.055296	0.817488	-0.580078	0.0165966	1.47935	0.00176374	0.684381	0.0250731
KLTH0C08888g	YDL030W	0.023127	0.899944	0.438478	0.0166852	-0.0871916	0.812701	-0.0204688	0.931041
KLTH0D17732g	YHR196W	-0.0161398	0.923717	-0.403974	0.0167438	-0.938236	0.00549037	-0.485258	0.040824
KLTH0D03696r	---	0.767544	0.113453	-1.11669	0.0167732	-2.37154	0.0111136	-0.418225	0.539572
KLTH0F11660g	YBR121C	-0.212521	0.297763	-0.488959	0.0167941	-0.332392	0.415411	-0.378717	0.189238
KLTH0H11704g	YHR056C	-0.0574645	0.759625	-0.450618	0.016799	-1.05845	0.00500788	-0.58669	0.0230279
KLTH0D07524g	---	-0.0662913	0.636927	-0.335971	0.0168969	-1.66326	3.78793e-09	-0.897921	5.14439e-06
KLTH0F10912g	YGR082W	-0.20859	0.214676	-0.402016	0.0169165	0.503787	0.134093	0.0433037	0.853496
KLTH0F08558g	YDR189W	0.161716	0.35985	0.422169	0.0169441	-0.576215	0.103009	-0.126391	0.606988
KLTH0C11858g	YML054C	-0.0546757	0.790718	0.490477	0.0169862	-2.12472	3.16284e-07	-1.11703	5.51482e-05
KLTH0G17578g	YGR037C	0.156868	0.512027	0.57179	0.0170916	2.77419	1.13168e-08	1.54396	5.46814e-06
KLTH0C05522g	YPR031W	-0.0730905	0.630117	0.361451	0.0171233	-0.531548	0.0806129	-0.338864	0.0930182
KLTH0F15356g	YDR383C	-0.164661	0.362285	0.429351	0.017182	-0.690298	0.0583592	-0.50981	0.0261246
KLTH0B09856g	YMR306W	0.0453015	0.784555	0.393075	0.0172756	0.0253826	0.93892	0.0579928	0.787182
KLTH0G14960g	YLR288C	0.339778	0.0582037	-0.426872	0.0172853	-0.255283	0.475485	0.212136	0.378015
KLTH0F08008g	YDR208W	-0.0541438	0.753386	-0.410421	0.0174417	1.12194	0.00113951	0.506829	0.0317707
KLTH0B06776g	YHR144C	0.0458055	0.864507	-0.643281	0.0174687	1.23016	0.0219524	0.660888	0.0673537
KLTH0F10846g	YGR083C	-0.470487	0.00792634	-0.421859	0.0174831	1.30396	0.000237422	0.181496	0.453491
KLTH0F13024g	YIL001W	0.045724	0.770038	0.371746	0.0175342	-0.87586	0.00519969	-0.392206	0.0686413
KLTH0G09702g	YNL053W	0.22301	0.245907	0.456479	0.0175888	0.564704	0.14166	0.505362	0.055997
KLTH0H13640g	YCR012W	-0.067251	0.811049	0.670409	0.0176537	1.42014	0.0120106	0.642818	0.107281
KLTH0G18040r	---	-0.335768	0.601857	-1.5559	0.0176559	-2.99964	0.0222559	-1.83559	0.0597695
KLTH0F06666g	YOL057W	0.176637	0.274369	0.383334	0.0176915	-0.120197	0.709849	0.116539	0.59902
KLTH0B00110g	YCL073C	1.44871	1.82934e-11	0.502174	0.0178902	-2.24285	1.6098e-07	0.327281	0.272349
KLTH0C03036g	YJR052W	-0.0542324	0.713471	0.349123	0.0179011	-0.461062	0.119358	-0.284763	0.143891
KLTH0D11242g	YPL153C	-0.0134068	0.932641	0.374538	0.0179274	-0.0166682	0.95811	-0.0217409	0.916291
KLTH0E16280g	YDL074C	0.137026	0.445293	0.423933	0.0179374	-1.23959	0.000586168	-0.482769	0.0435553
KLTH0E16742g	---	0.432847	0.024418	0.453948	0.0179465	-1.06389	0.00570022	-0.0991	0.702871
KLTH0D03828g	YGL047W	0.287223	0.31748	-0.688858	0.0179839	1.55035	0.00559758	1.0624	0.00300857
KLTH0H09020g	YGL105W	-0.349629	0.23366	-0.709136	0.0179852	-1.92603	0.00139319	-1.31264	0.000926729
KLTH0B02266g	YGR165W	-0.104232	0.564115	-0.428082	0.0180327	-0.179586	0.619296	-0.194025	0.445109
KLTH0B03652g	YGR184C	-0.0150222	0.933482	0.426241	0.0180619	0.711629	0.0483176	0.340793	0.174051
KLTH0F19184g	YNL315C	-0.0932345	0.533088	-0.353906	0.0181785	-0.180311	0.54689	-0.18339	0.373219
KLTH0G14102g	YDR104C	0.218913	0.210455	0.408678	0.0182789	0.486635	0.16087	0.46223	0.035259
KLTH0E09834g	YNL116W	-0.0599502	0.693925	-0.359828	0.0183184	-0.490339	0.107769	-0.30512	0.151457
KLTH0B02354g	YJL020C	0.0493762	0.764882	0.388869	0.0183994	1.94814	3.9588e-09	1.02345	4.55029e-06
KLTH0H04246g	YGL071W	-0.270358	0.179003	-0.475602	0.0184095	1.92712	1.81951e-06	0.693201	0.0116196
KLTH0F15246g	---	-0.360043	0.660978	-2.05698	0.0184285	0.71782	0.669258	-0.00113327	0.998466
KLTH0F00726g	YCL052C	0.260042	0.151707	0.427855	0.0184322	-0.755544	0.0374177	-0.11773	0.6416
KLTH0D01408g	YOR350C	0.007692	0.965839	0.423145	0.0185896	-1.0278	0.00471623	-0.506208	0.029495
KLTH0E01012g	---	-0.0163381	0.942661	0.529817	0.0186475	-0.418019	0.358627	-0.225347	0.428044
KLTH0G01452g	YER036C	-0.181703	0.371091	-0.478724	0.0186597	1.22261	0.00269693	0.429602	0.13219
KLTH0G13442g	YDR119W-A	-2.18939	3.84436e-10	0.832034	0.018661	0.0427957	0.950979	-2.168	8.29201e-07
KLTH0F14586g	YPR144C	-0.0359585	0.864905	-0.497845	0.0187382	0.371264	0.379832	0.149673	0.61277
KLTH0B07590g	YNL199C	-0.376068	0.287792	-0.895781	0.0187575	4.71893	5.69373e-13	1.9834	6.33039e-07
KLTH0F08404g	YLR240W	-0.0827438	0.615847	0.387373	0.0187624	-0.37909	0.251022	-0.272289	0.218028
KLTH0H10450g	YJL053W	0.115957	0.479484	0.384709	0.0187734	-0.828488	0.0117092	-0.298287	0.173813
EBG00000981936	---	1.89491	0.0125419	1.74582	0.0187966	-3.15856	0.0363922	0.315635	0.709745
KLTH0B08976g	YGR264C	0.0399154	0.821447	-0.416147	0.0188043	-0.32506	0.358211	-0.122615	0.622056
KLTH0H02266g	YDL190C	0.0966474	0.567741	0.397616	0.0188459	-0.549348	0.104625	-0.178026	0.448135
KLTH0F06380g	---	-0.278074	0.457512	-0.918963	0.0189969	3.4214	1.9258e-06	1.43263	0.00132918
KLTH0A00858g	YPR179C	-0.0420084	0.77289	-0.341993	0.0190668	-0.156289	0.591613	-0.120153	0.543957
KLTH0D16104g	YLR439W	-0.16365	0.31906	-0.385699	0.0190818	0.277466	0.398356	-0.0249163	0.912212
KLTH0C04290g	YML103C	-0.131411	0.441906	-0.400978	0.0191149	-0.677286	0.0477264	-0.470054	0.0508444
KLTH0H10186g	YJL071W	-0.143521	0.423966	-0.421543	0.019263	-1.3826	0.000128005	-0.83482	0.000737193
KLTH0C07128g	YBL056W	0.0409928	0.816687	-0.414548	0.019272	1.21799	0.000597144	0.649986	0.00887458
KLTH0F06490g	YDL029W	0.169134	0.419107	0.490693	0.0193086	-0.733682	0.0800023	-0.197707	0.501826
KLTH0D15290g	YKL189W	0.138762	0.386542	0.373572	0.0193956	-0.5305	0.0981798	-0.126489	0.550294
KLTH0G15532g	YJL123C	-0.287038	0.376724	-0.763519	0.0194026	5.55358	1.77135e-16	2.48975	4.69434e-08
KLTH0D02794g	YOL033W	0.142518	0.428226	-0.421901	0.0194581	0.966765	0.00684993	0.6259	0.00802476
KLTH0G05390g	YHR012W	-0.186913	0.21929	0.355189	0.019526	0.163781	0.590674	-0.105023	0.601396
KLTH0D00198g	YBR092C	-0.238543	0.256889	0.492041	0.0195733	-0.0764523	0.855754	-0.276769	0.35146
KLTH0C05170g	YBR068C	-1.15693	6.74996e-09	-0.462681	0.0196994	-1.54845	9.96256e-05	-1.93115	1.25307e-11
KLTH0H14322g	YEL023C	-0.34417	0.267367	-0.744355	0.0197055	-0.515355	0.413351	-0.601847	0.135378
KLTH0B02574g	YDL244W	-0.709954	0.0064965	0.607143	0.019776	1.27528	0.0144162	-0.0723152	0.84378
KLTH0F12716g	YIL008W	-0.00347891	0.986199	0.460028	0.0198802	-1.31362	0.000967167	-0.660288	0.0121029
KLTH0F07414g	YDR305C	0.603052	0.000554872	0.403433	0.019923	-1.10103	0.00159344	0.0525372	0.819859
KLTH0D04246g	YLR026C	-0.229698	0.416948	-0.66542	0.019954	4.49821	2.15918e-15	2.01941	6.43403e-08
KLTH0A05500g	YMR197C	-0.0752813	0.633722	0.367645	0.0199805	-0.982287	0.00192671	-0.566425	0.00887366
KLTH0F11484g	YBR128C	0.541327	0.0330153	0.584614	0.0199929	0.193917	0.700697	0.638286	0.0510358
KLTH0E02398g	YOR033C	-0.218198	0.135794	0.340127	0.0200415	-0.172771	0.555618	-0.304583	0.11621
KLTH0D03388g	YKR028W	-0.0560543	0.73361	-0.383525	0.0200426	0.446496	0.175401	0.167194	0.467439
KLTH0D16610g	YLR447C	-0.100391	0.611335	0.460133	0.0200791	-0.284968	0.470808	-0.242875	0.381871
KLTH0E09570g	YMR137C	0.222102	0.200386	0.400168	0.020218	-0.334734	0.334063	0.0547355	0.806309
KLTH0G10428g	YNL024C	0.36954	0.169854	0.615926	0.0202282	-0.830681	0.123013	-0.0458004	0.891432
KLTH0H02310g	YDL135C	-0.0931412	0.582663	0.393759	0.0203051	-1.11333	0.00105434	-0.649808	0.00614155
KLTH0F18656g	YPR167C	-0.0541116	0.843364	-0.637614	0.0203332	-0.210839	0.700352	-0.159531	0.677627
KLTH0E08052g	YGL006W	0.301641	0.0823476	0.40287	0.0203459	0.68042	0.0500265	0.641852	0.00776528
KLTH0H01474g	---	0.616525	0.00585402	0.511524	0.0204575	-1.22021	0.00631642	0.00642018	0.982131
KLTH0G01936g	YER026C	-0.0709559	0.67376	0.390757	0.0205351	-0.146797	0.663249	-0.144354	0.535418
KLTH0H13024g	YHR019C	0.0643651	0.765197	-0.500306	0.0205418	-1.34028	0.00195595	-0.605777	0.0473714
KLTH0C09746g	YDR487C	-0.107119	0.535359	-0.401963	0.0206395	2.7411	1.81549e-15	1.26343	2.90431e-08
KLTH0H08712g	YPR018W	0.216877	0.309133	0.487632	0.020682	0.234165	0.580638	0.33396	0.207212
KLTH0E16126g	YAR019C	0.180755	0.317062	0.416063	0.0208088	-0.323992	0.369701	0.0187587	0.93703
KLTH0F04466g	YJL171C	0.274703	0.202614	0.498752	0.0209071	0.37806	0.380427	0.463732	0.126646
KLTH0B03256g	YLL007C	0.12752	0.422601	-0.367455	0.0209537	-1.22758	0.000118435	-0.486271	0.0297105
KLTH0D11132g	YPL151C	-0.198831	0.270962	-0.418156	0.0209905	0.080258	0.824324	-0.158702	0.519676
KLTH0G07062g	YHR026W	-0.0762282	0.648873	0.386521	0.02106	0.332166	0.321225	0.0898547	0.696689
KLTH0G10780g	YML005W	0.256694	0.399142	-0.71047	0.0211389	0.116505	0.846356	0.314946	0.416453
KLTH0H04466g	YGL078C	0.153597	0.439024	-0.45834	0.0211451	-0.934821	0.0187316	-0.313814	0.262446
KLTH0B07282g	YNL189W	0.0234279	0.896475	-0.415748	0.0211464	0.0630466	0.861019	0.0549512	0.828169
KLTH0F05280g	YKR063C	-0.12371	0.640416	-0.623052	0.0211913	1.46188	0.00507457	0.607229	0.0651195
KLTH0H15554g	YOL140W	0.281654	0.18203	0.481772	0.0213683	0.275982	0.511069	0.419645	0.11977
KLTH0E10428g	YDL201W	-0.0402456	0.863295	-0.539022	0.0213804	0.930939	0.0466606	0.425224	0.192199
KLTH0F09834g	YMR164C	0.153595	0.41157	-0.431136	0.0214146	1.00091	0.0073927	0.654048	0.0101577
KLTH0G07238g	YKL155C	0.13206	0.409897	-0.369073	0.021439	0.347066	0.278329	0.305593	0.16165
KLTH0D02024g	YOR329C	-0.131443	0.507708	0.452821	0.021464	1.60429	4.03232e-05	0.670699	0.00435849
KLTH0G08184g	YOR090C	0.116377	0.424158	-0.335343	0.0214825	1.04507	0.000323851	0.638911	0.00112394
KLTH0D07128g	YNL268W	-0.502963	0.0216737	-0.503796	0.0214931	-0.583031	0.182748	-0.794479	0.0101038
KLTH0F06006g	YJL125C	-0.0433661	0.788999	-0.373077	0.0215749	-0.539463	0.0964693	-0.313098	0.16086
KLTH0G02464g	YOR142W	0.429303	0.0345912	-0.466307	0.0217537	2.31423	1.60133e-08	1.58642	3.48381e-08
KLTH0F15136g	YDR387C	0.120635	0.55894	0.470368	0.022126	-0.314164	0.446787	-0.0364473	0.891981
KLTH0F11264g	YPR089W	0.170476	0.23905	-0.331327	0.0222112	0.10206	0.724206	0.221506	0.26225
KLTH0A07040g	YCR079W	0.327774	0.171362	0.537707	0.022237	-0.348793	0.464642	0.153378	0.599348
KLTH0E08624g	YLR325C	-0.171278	0.407202	-0.473332	0.0222485	-1.83711	1.03344e-05	-1.08983	0.000225993
KLTH0F03608r	---	0.610741	0.386886	1.41382	0.0223191	0.378267	0.781943	0.799874	0.225397
KLTH0D04422g	YKL137W	0.112753	0.463952	0.35116	0.0223961	-1.12606	0.000266753	-0.450279	0.0301888
KLTH0C04862g	YDR052C	-0.3734	0.219415	-0.701776	0.0224105	3.40466	2.30495e-08	1.32893	0.000941329
KLTH0F10362g	YHL034C	-0.590916	0.0294959	-0.626765	0.0224283	6.1307	5.67621e-28	2.47443	1.45214e-11
KLTH0F10736g	YBR106W	-0.0249113	0.902376	0.463908	0.0226277	-0.101457	0.802759	-0.07564	0.791257
KLTH0F11946g	YGR094W	-0.0431828	0.840081	-0.488987	0.0226281	-1.07257	0.0124542	-0.579469	0.0561101
KLTH0E14168g	YBR079C	-0.566482	0.0560743	-0.676842	0.0226695	3.83673	2.95196e-10	1.35188	0.00122463
KLTH0E11748g	YBR155W	0.0514133	0.776469	-0.41297	0.0227524	-0.301891	0.404571	-0.0995321	0.693716
KLTH0H09636g	YKR019C	0.297356	0.0694303	0.372881	0.0227588	-0.536659	0.10127	0.029026	0.897673
KLTH0H05038g	YPL183C	-0.00661842	0.965204	-0.345601	0.0230349	-0.951801	0.00176456	-0.482519	0.0232189
KLTH0F19118g	YNL312W	-0.0266329	0.864031	0.353567	0.0230583	-1.03404	0.00090848	-0.543654	0.0117632
KLTH0A02662g	YFL005W	0.136217	0.445951	0.406473	0.0231172	-1.09052	0.00234098	-0.409042	0.103029
KLTH0G01826g	YGL209W	0.571578	0.0163575	0.536194	0.0231181	4.42391	2.5312e-20	2.78353	9.26021e-18
KLTH0H02398g	YDL185W	0.107621	0.581682	0.444025	0.0232444	1.22135	0.00183189	0.718298	0.00900967
KLTH0D04356g	YKL139W	0.0177316	0.927332	-0.443626	0.0232911	0.904779	0.019913	0.470121	0.0707029
KLTH0F16148g	YDR365C	0.329086	0.0955214	-0.448117	0.0233011	-0.528322	0.180692	0.0649247	0.814298
KLTH0G04642g	YML025C	-0.193731	0.25655	-0.388145	0.0233668	1.26336	0.000218372	0.437948	0.0592114
KLTH0C07062g	YBL057C	-0.30507	0.0628191	-0.372254	0.0233826	-1.30677	7.14026e-05	-0.958456	3.07621e-05
KLTH0F16280g	YDR363W	0.11503	0.589934	-0.485572	0.0234126	-0.242383	0.570004	-0.00616137	0.982666
KLTH0D03960g	YGR158C	0.0465718	0.761169	-0.347421	0.0234371	-1.18121	0.000119665	-0.544034	0.0106674
KLTH0G02552g	YOR144C	0.155474	0.32661	0.358105	0.0234945	-1.01579	0.00139549	-0.352422	0.0947164
KLTH0E00374g	YLR438W	-0.237336	0.630571	1.07106	0.0235224	-0.983359	0.338755	-0.729015	0.165451
KLTH0H13530g	YOL023W	0.15476	0.366419	0.38787	0.0235529	-0.340705	0.320128	-0.0155927	0.946751
KLTH0E13442g	YPL101W	0.365657	0.035108	0.391757	0.0235755	-0.379503	0.273492	0.175906	0.450234
KLTH0F18414g	YER025W	-0.0946347	0.627073	-0.441111	0.0237847	-0.886442	0.0231252	-0.537855	0.0511759
KLTH0F09702g	YMR168C	0.107041	0.505106	-0.362942	0.0239619	-0.784754	0.0146738	-0.285336	0.193217
KLTH0G02728g	YDR397C	0.0711759	0.688842	0.401332	0.0241139	0.0802167	0.821468	0.111284	0.652821
KLTH0F00902g	YIR030C	-0.120747	0.723068	-0.788555	0.024259	1.47208	0.0275832	0.615293	0.144658
KLTH0F09768g	YDL104C	-0.229269	0.286269	-0.487783	0.024363	0.483356	0.261206	0.0124089	0.965271
KLTH0C10978g	YOL003C	0.393319	0.020869	0.382594	0.0243741	-0.543839	0.10988	0.121399	0.60059
KLTH0D01100g	YOR358W	0.25909	0.14541	0.397696	0.0246326	-1.62059	5.98474e-06	-0.551205	0.0183956
KLTH0G11528g	YLR144C	-0.138966	0.357462	0.338689	0.0246939	0.461661	0.126141	0.0918645	0.63692
KLTH0B00528g	---	0.0753015	0.744773	0.519005	0.0247115	-1.7908	0.000126121	-0.8201	0.00777256
KLTH0E01738g	YBL046W	-0.333175	0.0697249	-0.414668	0.0248229	-0.380811	0.301833	-0.523581	0.0348112
KLTH0D06710g	YNR055C	0.121187	0.507984	0.410248	0.0248388	0.044441	0.903355	0.143407	0.558572
KLTH0G00704g	YFR048W	0.107555	0.481134	-0.34286	0.0248475	-0.453242	0.13781	-0.119066	0.569532
KLTH0H03058g	YMR184W	0.537328	0.000463233	0.342356	0.025034	-0.885531	0.003864	0.0945627	0.646632
KLTH0G02948g	YOR150W	-0.202627	0.285179	-0.425474	0.0250364	-1.31474	0.000548155	-0.859999	0.00128223
KLTH0D09702g	YOR202W	-0.0592221	0.726083	-0.379229	0.0250691	-0.757908	0.0251746	-0.438176	0.0642542
KLTH0H02662g	YMR191W	0.128589	0.435733	0.369341	0.0250754	0.642116	0.051472	0.449648	0.0438543
KLTH0D17424g	YJR140C	-0.0112236	0.94238	-0.34884	0.0250867	-0.399121	0.199578	-0.210784	0.317991
KLTH0C01562g	YGR235C	-0.145046	0.360139	-0.355517	0.0251358	-0.542122	0.0876203	-0.416107	0.0580014
KLTH0H10428g	YJL051W	0.190347	0.185685	0.321281	0.0251623	-0.470688	0.101808	-0.0449972	0.814744
KLTH0E10604g	YDL205C	-0.19857	0.284542	-0.415875	0.0251884	-0.43908	0.236804	-0.41811	0.10932
KLTH0A07194g	YCR083W	-0.680174	0.00201181	-0.497175	0.0252412	1.46889	0.00086103	0.054272	0.852447
KLTH0G14630g	YDR088C	-0.321619	0.0954938	-0.433907	0.0252423	-0.101642	0.792592	-0.37244	0.153401
KLTH0G16676g	YDL006W	0.352326	0.0618197	0.422182	0.025247	-0.981019	0.00938857	-0.138184	0.598507
KLTH0D00594g	YDL170W	1.92265	3.95658e-08	-0.76452	0.0252798	0.0605091	0.928381	1.9529	8.05043e-05
KLTH0B08404g	YNL231C	-0.277674	0.13621	-0.416499	0.025561	-0.182256	0.62466	-0.368802	0.158372
KLTH0G02222g	YGR141W	0.30031	0.0764106	0.377251	0.025713	1.1532	0.000655298	0.876909	0.000122312
KLTH0B03344g	YLR017W	-0.16522	0.301301	-0.357106	0.0257282	-0.50985	0.111167	-0.420145	0.0573843
KLTH0F12892g	YEL005C	-0.0715077	0.701968	0.415298	0.025729	-1.37034	0.000281221	-0.756677	0.00180337
KLTH0B07854g	YNL212W	0.272935	0.113861	0.385023	0.0257629	-0.381085	0.269504	0.082392	0.7311
KLTH0B06534g	YNL164C	0.171283	0.538126	-0.623563	0.0258341	0.242256	0.662089	0.292411	0.427095
KLTH0D13970g	YDL056W	-0.0969388	0.521234	0.336667	0.0258996	-0.657892	0.0297756	-0.425885	0.0383945
KLTH0G08228g	YOR087W	0.110547	0.521101	0.38408	0.0259019	-0.413868	0.229851	-0.0963871	0.686259
KLTH0F04510g	YJL168C	-0.0318738	0.828373	-0.327813	0.0259614	-0.255943	0.384286	-0.159845	0.431771
KLTH0G16500g	YBL002W	-0.136886	0.556062	0.518708	0.0260575	-1.46068	0.00177636	-0.867228	0.0087658
KLTH0E13024g	YBR185C	-0.196717	0.327929	-0.447958	0.0261226	-1.75756	1.39272e-05	-1.0755	0.000167826
KLTH0D00638g	YAL059W	0.0601083	0.824635	-0.604482	0.0261772	-1.11751	0.0397608	-0.498649	0.192058
KLTH0C01694g	YGR230W	-0.27968	0.131332	0.411998	0.0262264	0.693357	0.0614427	0.066999	0.784952
KLTH0H12650g	YCR008W	-0.103353	0.58743	0.423836	0.0262562	0.414297	0.276943	0.103795	0.693529
KLTH0A04290g	YER056C	0.523589	0.00673194	0.428821	0.0263283	0.503479	0.191734	0.775329	0.00440107
KLTH0D10186g	YOR212W	-0.363184	0.0448243	-0.40255	0.0263569	0.0281137	0.938134	-0.349128	0.164245
KLTH0G10692g	YNL030W	-0.196539	0.410283	0.531368	0.0263598	-2.05037	2.10618e-05	-1.22172	0.000353795
KLTH0G11242g	YLR151C	-0.18785	0.195742	0.322424	0.0264027	-1.35535	3.41977e-06	-0.865526	1.20935e-05
KLTH0G06754g	YHR048W	-0.586838	0.000700836	-0.384371	0.0264527	0.343101	0.32119	-0.415288	0.0825156
KLTH0B10494g	---	1.76261	0.00387072	1.30939	0.026549	-5.47298	5.26541e-06	-0.973878	0.111919
KLTH0H01012g	YLR194C	0.0390651	0.847202	0.446612	0.0267354	0.862356	0.0324699	0.470243	0.0689167
KLTH0G16874g	YFR008W	-0.0408336	0.814528	0.384306	0.0269297	-1.53319	1.19343e-05	-0.807426	0.000528252
KLTH0B04906g	YER087W	-0.26753	0.209459	-0.4777	0.0272118	1.80085	2.06035e-05	0.632894	0.0197328
KLTH0B02860g	YJR004C	0.128728	0.531925	0.452918	0.0272361	-0.38865	0.345648	-0.0655968	0.806833
KLTH0C01320g	YKL082C	0.32271	0.198986	-0.555627	0.0272706	0.675517	0.178797	0.660468	0.0614732
KLTH0H14630g	YDR315C	-0.213692	0.565167	-0.835658	0.0272805	-2.18106	0.00412489	-1.30422	0.0111355
KLTH0G05280g	YDR469W	0.180625	0.40247	0.474218	0.0274199	-2.64373	1.51441e-09	-1.14124	6.86901e-05
KLTH0G01364g	YER038C	-0.170173	0.397091	-0.44622	0.0274999	0.0630637	0.875609	-0.138641	0.602382
KLTH0E04180g	YOR297C	-0.247346	0.251231	-0.4764	0.0275575	-1.02558	0.017729	-0.760138	0.011032
KLTH0H16456g	---	-0.36924	0.634151	-1.74244	0.0275927	-1.43837	0.358652	-1.08842	0.340473
KLTH0D13134g	---	-0.30153	0.697477	1.57571	0.0276297	-1.91889	0.214952	-1.26098	0.110541
KLTH0F05148g	YJL154C	0.115487	0.457647	0.342469	0.0276327	0.148416	0.633068	0.189696	0.372956
KLTH0D04818g	YKL126W	-0.0922898	0.593831	0.381472	0.027662	-0.761975	0.0278933	-0.473277	0.0504837
KLTH0H14410g	YEL026W	0.0595995	0.791167	-0.496746	0.0276714	0.0880346	0.844947	0.103617	0.744163
KLTH0H11022g	YJL069C	-0.0395058	0.80302	-0.349074	0.0277265	0.619246	0.0505726	0.270117	0.214434
KLTH0F14124g	YPR129W	-0.000975672	0.995653	-0.386991	0.0277553	1.25038	0.000374523	0.624213	0.0095769
KLTH0F03146g	YJR098C	0.00673138	0.964444	0.332443	0.0277606	-0.18891	0.531798	-0.0877234	0.671336
KLTH0C08756g	YOL066C	0.128152	0.389735	-0.328036	0.0278038	-0.322912	0.278471	-0.0333041	0.87033
KLTH0G05698g	YDR477W	0.00720147	0.96763	0.390622	0.0278772	0.31393	0.376405	0.164166	0.506888
KLTH0H07194g	YDR080W	0.348179	0.0225564	0.334781	0.0279938	-0.221635	0.467213	0.237362	0.250989
KLTH0D01474g	YOR348C	0.83907	3.25467e-05	-0.441738	0.0280732	-0.0452832	0.910372	0.816428	0.00375603
KLTH0A06512g	YCR063W	0.231657	0.497251	0.731495	0.0281279	0.260218	0.700244	0.361766	0.369799
KLTH0D09592g	YPL116W	-0.0673263	0.748624	-0.462693	0.02818	3.00883	8.22611e-13	1.43709	2.96052e-07
KLTH0H00638g	YHR169W	-0.218919	0.154377	-0.33788	0.0282482	-0.31679	0.303299	-0.377315	0.0743328
KLTH0H14014g	YEL017W	-0.401838	0.145953	-0.60923	0.028268	3.9012	3.84206e-12	1.54876	4.05126e-05
KLTH0E05236g	YPR118W	0.0980045	0.661344	-0.492725	0.0283422	2.45924	4.00777e-08	1.32762	1.06356e-05
KLTH0D09922g	YER070W	-0.146823	0.318651	-0.323493	0.0283901	0.178677	0.544159	-0.0574845	0.774003
KLTH0G15818g	YBR143C	-0.141848	0.474971	-0.435508	0.0285346	-1.08461	0.00644612	-0.684153	0.0151292
KLTH0C10626g	---	-0.240911	0.293222	-0.504086	0.0285458	-0.127746	0.78071	-0.304784	0.328727
KLTH0F12826g	YIL005W	0.10233	0.501153	0.332279	0.0286086	-0.395296	0.194119	-0.0953185	0.636856
KLTH0H15048g	YHR006W	0.123054	0.737408	-0.823585	0.0286444	4.15713	9.79379e-09	2.20162	3.13078e-06
KLTH0C06226g	YER113C	-0.133973	0.37724	0.331432	0.0287626	0.739425	0.0146968	0.23574	0.233056
KLTH0E07326g	YBL014C	-0.113106	0.441628	-0.321745	0.0288772	-0.441534	0.13358	-0.333873	0.0990472
KLTH0H10582g	YJL057C	0.257419	0.0735972	0.313508	0.0288891	-0.492222	0.0870503	0.0113081	0.953073
KLTH0G15268g	YLR274W	-0.0985895	0.539548	-0.351854	0.0291637	0.734565	0.0221058	0.268693	0.209686
KLTH0F18788g	YOL124C	0.186038	0.369398	-0.452737	0.0292411	1.26289	0.00229653	0.817484	0.00377988
KLTH0E14344g	YBR083W	0.349066	0.623828	-1.85072	0.0293618	4.60255	0.00152455	2.65034	0.0153909
KLTH0H01496g	YLR207W	0.512677	0.000485414	0.318735	0.0293622	0.41488	0.156297	0.720117	0.000252475
KLTH0E00968g	YKR096W	-0.052498	0.768835	0.389215	0.0294791	1.28322	0.000339663	0.589114	0.0163908
KLTH0D06292g	YKL002W	0.00193669	0.990383	0.351335	0.0294963	-0.725324	0.0248171	-0.360726	0.102996
KLTH0F02464g	YGR046W	-0.178533	0.300796	-0.375955	0.0295061	-0.44315	0.199179	-0.400108	0.0991562
KLTH0G01518g	YGL221C	0.147563	0.336467	0.33302	0.0296257	-0.330377	0.281913	-0.0176259	0.93084
KLTH0F01320g	YCL033C	-0.328661	0.0715313	0.396263	0.0297657	0.394203	0.280644	-0.13156	0.572366
KLTH0F07744g	YJR083C	0.0634307	0.730606	0.399841	0.0297827	-1.27465	0.000578313	-0.573896	0.0198615
KLTH0E15400g	YKR030W	0.0720882	0.683577	-0.385769	0.0298111	0.448773	0.203192	0.296475	0.202945
KLTH0A06072g	YNR017W	-0.145773	0.459213	-0.428508	0.0298215	0.379039	0.335977	0.043746	0.874003
KLTH0F11286g	YBR132C	0.273187	0.670841	1.19364	0.0298833	2.27822	0.0389617	1.4123	0.00776189
KLTH0C10428g	YLR259C	-0.171742	0.408708	-0.45208	0.0299143	1.76739	2.4152e-05	0.711951	0.0152041
KLTH0D14520g	YDL067C	-0.293181	0.177868	-0.472912	0.0299701	-1.66014	0.000148515	-1.12325	0.000300609
KLTH0H06666g	YGL060W	0.0852832	0.594955	0.348149	0.0300241	-0.343309	0.284693	-0.0863711	0.695296
KLTH0G04004g	YML010W	-0.155405	0.412707	-0.412332	0.0300673	2.49199	7.29059e-11	1.09059	3.03172e-05
KLTH0H13219r	---	1.19512	0.19787	-1.98962	0.0301228	0.63406	0.689757	1.51215	0.271555
KLTH0H15312g	YOR308C	0.141055	0.366893	0.338765	0.0301853	-0.833793	0.00774349	-0.275841	0.197177
KLTH0C07898g	YDR023W	0.11013	0.574012	-0.425097	0.0302731	0.0631431	0.871953	0.141701	0.607599
KLTH0D11792g	YPL169C	-0.169808	0.329818	-0.377996	0.0303088	0.0439365	0.899701	-0.14784	0.540248
KLTH0C05390g	YPR033C	0.00799711	0.964809	-0.392874	0.0304152	-0.224175	0.536328	-0.104091	0.683088
KLTH0C03872g	YMR278W	-0.110755	0.668004	-0.560185	0.0305041	1.1608	0.0250017	0.469646	0.196115
KLTH0G17512g	YGR040W	0.0586301	0.76447	-0.425194	0.0305147	-0.0677949	0.86242	0.0247327	0.923625
KLTH0B08382g	YNL230C	-0.274079	0.35297	-0.657071	0.0305612	0.151451	0.799188	-0.198354	0.596462
KLTH0E08668g	YGR006W	-0.0371738	0.882216	-0.548157	0.0307384	-0.111923	0.823836	-0.0931352	0.775873
KLTH0D15862g	YLR430W	-0.124684	0.455735	-0.362363	0.030794	0.50865	0.127991	0.129641	0.562626
KLTH0H03982g	YPL209C	0.240117	0.296827	-0.49691	0.0307997	-1.84035	6.70962e-05	-0.680059	0.0328731
KLTH0F02310g	YNL273W	-0.0801515	0.6041	0.33383	0.0308236	0.492622	0.111067	0.166159	0.42778
KLTH0F01804g	YLR181C	-0.0798338	0.619474	0.346838	0.0308399	0.330959	0.303191	0.0856457	0.687768
KLTH0F09944g	YMR161W	0.250547	0.102552	0.330205	0.030895	0.829657	0.00668837	0.665375	0.00106131
KLTH0G03432g	YIR028W	-0.0888428	0.61048	0.375729	0.0308989	-0.404077	0.248009	-0.290881	0.201551
KLTH0F18106g	YOR078W	-0.564702	0.035067	-0.5807	0.0310031	1.90027	0.000402168	0.385434	0.286464
KLTH0G10472g	YNL024C-A	0.0465222	0.785292	0.368076	0.0310072	-1.96243	1.27924e-08	-0.934694	4.39693e-05
KLTH0D00946g	YOR361C	0.000123287	0.999531	-0.451291	0.0310081	-0.173855	0.677226	-0.086804	0.768366
KLTH0C00902g	YKL013C	0.21258	0.265615	0.41219	0.0310528	-1.47065	0.000126026	-0.522742	0.0510902
KLTH0H10626g	YJL059W	-0.323062	0.0743622	0.390351	0.0311386	-0.890137	0.0145763	-0.768131	0.00137498
KLTH0G17534g	YLR351C	0.0208598	0.887035	0.315966	0.031244	-0.228403	0.437018	-0.0933418	0.633897
KLTH0A05258g	YDL177C	-0.439994	0.0455892	-0.477751	0.0312748	-1.52868	0.000592535	-1.20433	6.18296e-05
KLTH0G15884g	YBR140C	-0.143789	0.498833	0.458098	0.0314301	0.458168	0.281369	0.0852944	0.772543
KLTH0E11308g	YPL037C	-0.183661	0.370938	-0.442294	0.0314471	0.088059	0.830118	-0.139631	0.629315
KLTH0C08140g	YBR040W	0.0237054	0.940183	0.682215	0.0315825	-1.71866	0.00885821	-0.835625	0.0342598
KLTH0B01738g	YGR195W	-0.11225	0.449877	-0.319787	0.0316012	-1.29317	1.44458e-05	-0.758833	0.000239522
KLTH0F10428g	YBR112C	-0.183633	0.252675	-0.345755	0.031613	1.88263	5.0293e-09	0.75768	0.000522859
KLTH0F02068g	YLR189C	-0.0739086	0.665861	0.367947	0.031708	0.0457783	0.893607	-0.0510194	0.829482
KLTH0E13420g	YPL100W	-0.190291	0.329204	0.418746	0.0317925	-1.06885	0.00634035	-0.724718	0.00607301
KLTH0G08052g	YOR095C	-0.153172	0.454361	-0.439961	0.0319024	0.549777	0.179548	0.121716	0.671067
KLTH0F07788g	YPR035W	0.53355	0.064738	0.620109	0.0319519	3.54869	2.06853e-09	2.30789	4.9195e-08
KLTH0E05918g	YHL029C	-0.0200124	0.914782	-0.401509	0.0319798	1.89464	3.7659e-07	0.92731	0.000208126
KLTH0B04048g	YMR044W	-0.753804	0.0336529	-0.814596	0.0319981	2.73155	9.21907e-05	0.611971	0.152359
KLTH0H16082g	YLL049W	0.763712	0.0174059	0.681669	0.0322206	-2.38069	0.000224916	-0.426632	0.313971
KLTH0C08294g	YDR014W	0.00463349	0.979494	0.38803	0.032343	-1.13001	0.00194833	-0.56037	0.0207712
KLTH0H05456g	YMR088C	-0.00688204	0.974967	-0.474788	0.0324841	-0.532775	0.228863	-0.27327	0.348287
KLTH0E04774g	YFR031C	0.260598	0.170576	0.406768	0.0324968	-0.236423	0.533963	0.142386	0.588834
KLTH0G05830g	YPR043W	-0.0687991	0.746445	-0.455259	0.0327387	-1.38095	0.00123753	-0.759275	0.0120493
KLTH0A00770g	YPR182W	-0.0493826	0.760096	0.344716	0.032828	-1.11829	0.000574314	-0.608526	0.0049845
KLTH0A01276g	YNL299W	0.277742	0.0814339	-0.340183	0.0329088	1.93967	9.90579e-10	1.24758	4.69908e-09
KLTH0B02288g	YGR166W	0.058545	0.767648	0.419539	0.0329393	-0.200753	0.612725	-0.0418315	0.866143
KLTH0H04378r	---	0.0239812	0.989502	-1.43813	0.0329538	-2.96451	0.0278851	-1.45827	0.153644
KLTH0H01166g	YLR197W	0.118282	0.568639	-0.443258	0.0329661	-0.579407	0.162934	-0.171421	0.558705
KLTH0E09592g	YMR138W	0.384517	0.146427	-0.564041	0.0329881	-1.04767	0.0476272	-0.139319	0.692346
KLTH0A01980g	YBR018C	-0.300675	0.406412	0.764445	0.033013	-2.14971	0.00440598	-1.37553	0.0017386
KLTH0E11726g	YDR483W	0.214515	0.271828	0.416497	0.0330853	-0.15791	0.685763	0.13556	0.621336
KLTH0A02222g	YFL001W	0.0419356	0.777052	-0.315714	0.0331647	-0.627529	0.0342638	-0.271829	0.182501
KLTH0B06424g	YNL161W	-0.197549	0.179138	-0.313418	0.0334798	0.942052	0.00136051	0.273477	0.169547
KLTH0B09394g	YGR275W	0.147258	0.366525	0.346751	0.0335015	-1.57026	1.64495e-06	-0.637871	0.00471146
KLTH0G01408g	YGL223C	0.402085	0.0561289	-0.447255	0.0335903	0.869011	0.0371256	0.83659	0.00247352
KLTH0H02376g	YDL186W	0.939967	0.033501	0.914306	0.0337224	1.75539	0.0415332	1.81766	0.0010226
KLTH0D05478g	YKL106W	-0.178115	0.307528	-0.370604	0.0339745	-0.129778	0.710104	-0.243004	0.316336
KLTH0D18062g	YML081W	0.114158	0.495914	0.355335	0.0341348	-0.0023807	0.994325	0.112967	0.625796
KLTH0A01848g	---	-0.108077	0.672038	0.533911	0.0341354	-0.250318	0.626829	-0.233235	0.435666
KLTH0G04510g	YDR444W	0.400472	0.00829642	0.319602	0.0342029	-0.21511	0.476992	0.292917	0.143551
KLTH0H10648g	YJL060W	-0.339731	0.045647	-0.360026	0.034298	0.157385	0.643251	-0.261039	0.269388
KLTH0F13486g	YIL014W	-0.0107086	0.955088	0.401295	0.0343113	-0.902145	0.0177427	-0.461781	0.0709531
KLTH0A00748g	YPR183W	0.070091	0.722566	0.418281	0.0343896	-0.674462	0.0879369	-0.26714	0.335175
KLTH0G06644g	YDR280W	0.0539571	0.703733	-0.300261	0.0344183	-1.05212	0.000214846	-0.472104	0.0165434
KLTH0E14058g	YOL052C	-0.414251	0.0303558	-0.40457	0.034483	0.989261	0.00976597	0.0803799	0.763318
KLTH0B01210g	---	0.282902	0.430912	-0.773273	0.0345626	1.52956	0.0286064	1.04768	0.0196359
KLTH0G01386g	YGL224C	0.545118	0.00415702	-0.401331	0.0346018	0.0524134	0.889993	0.571325	0.030007
KLTH0F09592g	YGL141W	0.0374627	0.803461	0.317737	0.03462	-0.325024	0.280683	-0.125049	0.535097
KLTH0F17666g	YOR067C	0.0579452	0.699548	0.316958	0.0347272	-0.490974	0.102329	-0.187542	0.358666
KLTH0F03124g	YJR097W	0.271355	0.323973	-0.581226	0.0349264	-0.952394	0.0837318	-0.204842	0.59486
KLTH0D11198g	YOR245C	0.193974	0.227931	0.339228	0.0349421	-0.215703	0.502457	0.0861225	0.696343
KLTH0E01518g	YBL050W	-0.542424	0.0772865	-0.664356	0.0354171	3.91231	1.06912e-10	1.41373	0.000221312
KLTH0E00132g	YNR055C	-0.65791	0.267546	1.21511	0.0354599	1.53378	0.195369	0.108979	0.859072
KLTH0C04466g	YMR262W	-0.0699047	0.83379	0.67946	0.0355816	0.514735	0.43578	0.187463	0.59647
KLTH0E05940g	YHL028W	-0.695098	0.0855581	-0.874795	0.0356538	4.66917	6.7326e-09	1.63949	0.0014525
KLTH0E07084g	YGL172W	-0.0679039	0.677745	-0.343602	0.0357001	0.285602	0.38221	0.0748972	0.741483
KLTH0D10450g	YOR221C	0.134358	0.491887	-0.410648	0.0358007	-1.03063	0.00847634	-0.380956	0.159099
KLTH0H03300g	YPL226W	-0.0815308	0.758655	-0.558125	0.0359526	1.30585	0.0142363	0.571394	0.12729
KLTH0F16830g	YOR038C	0.01318	0.941296	-0.375513	0.0360217	-0.465309	0.193621	-0.219474	0.376621
KLTH0C11110g	YOL001W	0.293378	0.0786099	0.347864	0.0360371	-0.547826	0.10032	0.0194653	0.929031
KLTH0F08580g	YDR188W	-0.0486521	0.785401	-0.375048	0.0360458	0.506666	0.156444	0.204681	0.414358
KLTH0G10318g	YIL095W	0.284852	0.0829063	0.344011	0.036076	0.0981167	0.764972	0.333911	0.136641
KLTH0F06314g	YKR043C	-0.0194564	0.933338	-0.486232	0.0362086	3.1539	1.24779e-11	1.55749	6.94847e-07
KLTH0G01760g	YGL210W	0.141765	0.448875	0.392467	0.0362556	-1.18064	0.00166667	-0.448558	0.0883317
KLTH0F06094g	YJL122W	-0.365104	0.116264	-0.487728	0.0363552	0.593494	0.20179	-0.0683568	0.830382
KLTH0B10142g	YKR105C	0.409405	0.26691	0.755851	0.0365858	-2.01595	0.00710326	-0.598572	0.184803
KLTH0C07964g	YDR021W	0.101368	0.689731	-0.533331	0.0366189	0.883675	0.0809577	0.543206	0.108436
KLTH0H04158g	YPL204W	-0.0822999	0.597288	-0.325813	0.0366852	0.592649	0.0572383	0.214024	0.321484
KLTH0C07590g	YDR032C	0.180522	0.289235	0.355786	0.0366892	0.947986	0.0054038	0.654515	0.00504293
KLTH0F13112g	YER002W	0.0281037	0.869552	-0.357524	0.036792	-1.17612	0.000606002	-0.559957	0.019717
KLTH0G10142g	YIL099W	0.437654	0.0427315	0.440658	0.0368871	0.610409	0.1495	0.742859	0.00410532
KLTH0F07150g	YHR064C	-0.0597917	0.786732	-0.461589	0.0371099	0.27628	0.531972	0.0783484	0.801523
KLTH0E07942g	YGL008C	-0.431001	0.0910135	-0.531746	0.0372381	2.57452	6.44304e-07	0.856258	0.0181099
KLTH0C10274g	YOR166C	0.125068	0.567508	-0.456054	0.037389	-0.487829	0.264948	-0.118846	0.690729
KLTH0H16016g	YMR154C	0.226958	0.287169	-0.443808	0.0375137	-1.83269	1.89612e-05	-0.689388	0.0218187
KLTH0H12144g	YLR176C	0.0978923	0.5489	-0.339685	0.0376954	-0.504707	0.122458	-0.154461	0.499314
KLTH0E10516g	YDL203C	-0.0319813	0.89964	-0.532089	0.0378031	1.51452	0.00229204	0.725279	0.0210702
KLTH0C05566g	YBL102W	-0.010109	0.949125	0.32742	0.0379683	-1.49621	2.52512e-06	-0.758214	0.000341228
KLTH0D06842g	YMR070W	-0.505754	0.00674322	-0.390873	0.0380911	2.67132	7.99665e-13	0.829907	0.000638612
KLTH0C10208g	YOR164C	0.159004	0.361354	0.361059	0.0383165	-0.800148	0.0217923	-0.24107	0.319833
KLTH0H16258g	YOR192C	0.798658	1.2911e-06	-0.340181	0.0384018	-0.814648	0.0131993	0.391334	0.088012
KLTH0D13838g	YDL054C	0.240781	0.222288	-0.40874	0.0384055	-0.13464	0.732698	0.173461	0.521127
KLTH0H11858g	YLR248W	0.165715	0.378282	0.389727	0.0384089	1.91074	4.54793e-07	1.12109	2.19183e-05
KLTH0F10626g	YBR109C	0.0362098	0.848588	0.393209	0.0384369	-1.12752	0.00304166	-0.52755	0.0484223
KLTH0E11264g	YPL032C	-0.0739367	0.667618	-0.35628	0.0387361	0.867758	0.0118488	0.359942	0.134583
KLTH0E12188g	YBR204C	0.337524	0.0898475	0.408791	0.0390686	-0.875529	0.0278867	-0.100241	0.703658
KLTH0A01650g	---	-0.726433	0.00241671	-0.492792	0.0391011	0.297975	0.531961	-0.577445	0.0862726
KLTH0F15004g	YOR138C	-0.0308508	0.854901	0.347118	0.039109	0.869792	0.00969007	0.404045	0.061073
KLTH0D04268g	YLR025W	-0.0955242	0.699955	-0.513147	0.0391341	3.20722	1.13723e-10	1.50809	5.93803e-06
KLTH0D01210g	YOR355W	-0.0696174	0.656492	-0.323219	0.0391439	0.0275679	0.929838	-0.0558334	0.796956
KLTH0C03916g	YML114C	-0.0351225	0.822044	-0.322643	0.0392158	0.378499	0.225243	0.154127	0.465116
KLTH0E16038g	YBR017C	0.0948288	0.590423	-0.363765	0.039336	0.337686	0.337183	0.263672	0.266025
KLTH0G14476g	YDR097C	-0.102243	0.536577	0.340773	0.039494	-0.257722	0.43624	-0.231104	0.308123
KLTH0C02068g	YGR216C	0.0930028	0.617734	-0.385053	0.0396343	0.82832	0.0254527	0.507163	0.0371858
KLTH0H01650g	YDR391C	0.477259	0.0790745	0.550792	0.0396754	-0.347341	0.520188	0.303589	0.372301
KLTH0C10714g	YMR005W	-0.279103	0.0591639	-0.30467	0.0400493	-0.644068	0.0300065	-0.601137	0.00291664
KLTH0D05170g	YMR098C	0.151815	0.324561	0.315516	0.0401321	0.82153	0.00752919	0.56258	0.00579812
KLTH0A03498g	YOR172W	-0.168553	0.414431	0.423467	0.0401442	-0.901341	0.0299258	-0.619224	0.0234964
KLTH0C09438g	YDR494W	-0.0938782	0.572617	-0.34186	0.040149	-0.36897	0.267753	-0.278363	0.229962
KLTH0B01914g	YJR010W	0.0250162	0.961059	-1.06237	0.0402123	-0.474003	0.643778	-0.211985	0.769887
KLTH0C03476g	YJR047C	-0.244517	0.227538	-0.416123	0.0402331	1.26953	0.0017948	0.390247	0.173025
KLTH0D05346g	YMR093W	0.0924252	0.609011	-0.370819	0.0403684	-0.214639	0.552571	-0.0148943	0.95296
KLTH0F01760g	YDR503C	-0.0939727	0.768262	-0.666489	0.04063	1.902	0.00222768	0.857029	0.0281129
KLTH0G18832g	YFL039C	0.351983	0.0708725	0.399062	0.0406391	1.34994	0.000555063	1.02695	0.000215766
KLTH0A02596g	YPL015C	-0.0247562	0.899979	0.401491	0.0406911	-1.31991	0.000851395	-0.684713	0.00845089
KLTH0H13398g	YOL020W	0.128065	0.552629	-0.441418	0.0407209	-1.72206	6.97942e-05	-0.732967	0.0128288
KLTH0G10846g	YIL083C	0.414822	0.013754	0.342593	0.0407444	0.934583	0.00523956	0.882113	6.73234e-05
KLTH0E07260g	---	-0.312533	0.0831905	0.369222	0.0408216	-1.88528	2.22136e-07	-1.25517	3.35335e-07
KLTH0A01826g	YBR038W	-0.0781741	0.659412	0.362928	0.0409533	-0.586117	0.0987448	-0.371233	0.135202
KLTH0D05720g	YKL095W	0.54837	0.00341118	0.377513	0.0409871	-0.371815	0.317449	0.362463	0.127414
KLTH0E10956g	YDR245W	-0.110023	0.492968	-0.32828	0.04099	-0.803837	0.0123852	-0.511942	0.0228732
KLTH0D06798g	YPR015C	-1.59837	0.00194822	1.08884	0.0410588	6.90606	2.79552e-13	1.85466	0.000309162
KLTH0D06688g	YKL028W	-0.0843896	0.572882	-0.306107	0.041157	-0.469864	0.116944	-0.319322	0.120933
KLTH0E13970g	---	-0.296409	0.443935	-0.798964	0.0413578	-2.69393	0.000615139	-1.64337	0.00261849
KLTH0A04906g	YER077C	0.100683	0.4876	-0.295927	0.041403	-1.07863	0.00020613	-0.438633	0.0280972
KLTH0B09768g	YMR308C	-0.105452	0.549089	-0.35936	0.0414057	0.926197	0.00860827	0.357647	0.1455
KLTH0G13640g	YLR090W	-0.119132	0.57681	-0.436306	0.041713	1.40225	0.00101004	0.581991	0.0420796
KLTH0G19602g	YNR074C	0.166614	0.330367	0.347896	0.0418327	-0.628565	0.0665575	-0.147668	0.522244
KLTH0G11264g	YLR150W	-0.404176	0.125242	-0.53645	0.0421095	2.16823	4.63718e-05	0.679937	0.0682841
KLTH0D07876g	YMR016C	-1.35177	0.00123963	-0.976168	0.0421167	4.15651	3.92281e-07	0.726479	0.130644
KLTH0D15400g	YKL190W	-0.000670296	0.996508	0.30394	0.0421982	-1.21354	5.3482e-05	-0.607442	0.00289134
KLTH0C02354g	YJR070C	0.130316	0.505041	-0.397402	0.0423583	1.54284	8.484e-05	0.901736	0.000966324
KLTH0G05368g	YHR011W	0.114002	0.492888	-0.337926	0.0424721	0.925309	0.00526551	0.576657	0.00955844
KLTH0F17490g	YOR061W	0.0277632	0.858519	-0.316255	0.042534	0.574047	0.0654461	0.314787	0.144298
KLTH0D06490g	YKR008W	0.120073	0.419745	-0.301849	0.042634	-0.836482	0.0049978	-0.298168	0.150969
KLTH0E02024g	YJR099W	-0.132105	0.391442	0.312093	0.0426988	-0.25435	0.410517	-0.25928	0.198882
[truncated: 3,139 more rows]

## Sheet: Index
Key	Descritption
MIX	Genes differentially expressed in response to mixing of two cultures
AN	Genes differentially expressed in response to anoxia
INT	Genes differentially expressed due to the interaction between mixing and anoxia
MIX-AN	Genes differentially expressed due to mixing only under anaerobic conditions
